# Supplementary material for: A prospective, randomized, non-blinded, non-inferiority pilot study to assess the effect of low-dose anti-thymocyte globulin with low-dose tacrolimus and early steroid withdrawal on clinical outcomes in non-sensitized living-donor kidney recipients
Source: PLoS One. 2023 Mar 1;18(3):e0280924. doi: 10.1371/journal.pone.0280924 (PMC9976999; doi:10.1371/journal.pone.0280924)
Supplement: S2 File — (XLS) [file pone.0280924.s002.xls]

## Sheet: Sheet0
pbmc | Freq. of Parent	single cell Freq. of Parent	pbmc/lymphocytes | Freq. of Parent	pbmc/lymphocytes/NK | Freq. of Parent	pbmc/lymphocytes/NK | Freq. of Grandparent	pbmc/lymphocytes/NK/bright | Freq. of Parent	pbmc/lymphocytes/NK/bright/B2D+2A+ | Freq. of Parent	pbmc/lymphocytes/NK/bright/B2D+2A- | Freq. of Parent	pbmc/lymphocytes/NK/bright/B2D-2A+ | Freq. of Parent	pbmc/lymphocytes/NK/bright/B2D-2A- | Freq. of Parent					pbmc/lymphocytes/NK/bright/B16+57+ | Freq. of Parent	pbmc/lymphocytes/NK/bright/B16+57- | Freq. of Parent	pbmc/lymphocytes/NK/bright/B16-57+ | Freq. of Parent	pbmc/lymphocytes/NK/bright/B16-57- | Freq. of Parent					pbmc/lymphocytes/NK/dim | Freq. of Parent	pbmc/lymphocytes/NK/dim/D2D+2A+ | Freq. of Parent	pbmc/lymphocytes/NK/dim/D2D+2A- | Freq. of Parent	pbmc/lymphocytes/NK/dim/D2D-2A+ | Freq. of Parent	pbmc/lymphocytes/NK/dim/D2D-2A- | Freq. of Parent					pbmc/lymphocytes/NK/dim/D16+57+ | Freq. of Parent	pbmc/lymphocytes/NK/dim/D16-57- | Freq. of Parent	pbmc/lymphocytes/NK/dim/D16-57+ | Freq. of Parent	pbmc/lymphocytes/NK/dim/D16+57- | Freq. of Parent					pbmc/lymphocytes/NKT | Freq. of Parent	pbmc/lymphocytes/NKT | Freq. of Grandparent	pbmc/lymphocytes/T | Freq. of Parent	pbmc/lymphocytes/T | Freq. of Grandparent		pbmc | Freq. of Parent	pbmc/Single Cells | Freq. of Parent	pbmc/Single Cells/Lymphocytes | Freq. of Parent	pbmc/Single Cells/Lymphocytes/B cells | Freq. of Parent	pbmc/Single Cells/Lymphocytes/B cells | Freq. of Grandparent
			NK																																				NKT		T						B
					bright																	dim																	in lympho	in pbmc	in lymph	in pbmc					in lympho	in pbmc
pbmc	single cell	lymphocyte	NK in lympho	NK in pbmc	%	B2D+2A+	B2D+2A-	B2D-2A+	B2D-2A-	B_NKG2D-	B_NKG2A-	B_NKG2D+	B_NKG2A+	B16+57+	B16+57-	B16-57+	B16-57-	B_CD16-	B_CD16+	B_CD57-	B_CD57+	%	D2D+2A+	D2D+2A-	D2D-2A+	D2D-2A-	D_NKG2D-	D_NKG2A-	D_NKG2D+	D_NKG2A+	D16+57+	D16-57-	D16-57+	D16+57-	D_CD16-	D_CD16+	D_CD57-	D_CD57+											Specimen Name
93.7	0.989	0.647	0.186	0.12	0.0286	0.709	0.0636	0.136	0.0909	0.2269	0.1545	0.7726	0.845	0	0.382	0	0.618	0.618	0.382	1	0	0.97	0.415	0.371	0.15	0.0638	0.2138	0.4348	0.786	0.565	0.625	0.342	0.008	0.0249	0.35	0.6499	0.3669	0.633	0.0686	0.0444	0.652	0.422	181113_Tube_021_021.fcs	86.0 %	97.4 %	81.9 %	7.28 %	5.96 %	181113
0.765	0.976	0.698	0.0905	0.0632	0.0573	0.518	0.0636	0.155	0.264	0.419	0.3276	0.5816	0.673	0.0182	0.136	0.0182	0.827	0.8452	0.1542	0.963	0.0364	0.943	0.341	0.309	0.234	0.115	0.349	0.424	0.65	0.575	0.544	0.329	0.0304	0.0967	0.3594	0.6407	0.4257	0.5744	0.0614	0.0428	0.676	0.472	181113_Tube_022_022.fcs	72.1 %	95.6 %	72.9 %	12.0 %	8.75 %	181113
0.817	0.955	0.862	0.152	0.131	0.0415	0.526	0.0219	0.0876	0.365	0.4526	0.3869	0.5479	0.6136	0.0146	0.102	0	0.883	0.883	0.1166	0.985	0.0146	0.958	0.19	0.26	0.391	0.159	0.55	0.419	0.45	0.581	0.5	0.39	0.0401	0.0695	0.4301	0.5695	0.4595	0.5401	0.0658	0.0568	0.682	0.587	181113_Tube_023_023.fcs	82.0 %	96.1 %	91.2 %	11.4 %	10.4 %	181113
0.863	0.976	0.786	0.124	0.0976	0.0379	0.676	0.0784	0.0882	0.157	0.2452	0.2354	0.7544	0.7642	0.0098	0.275	0	0.716	0.716	0.2848	0.991	0.0098	0.961	0.334	0.375	0.22	0.0707	0.2907	0.4457	0.709	0.554	0.631	0.323	0.0108	0.0355	0.3338	0.6665	0.3585	0.6418	0.0603	0.0474	0.716	0.563	181113_Tube_024_024.fcs	83.0 %	94.9 %	87.3 %	12.8 %	11.2 %	181113
0.898	0.981	0.757	0.185	0.14	0.0373	0.705	0.0604	0.0671	0.168	0.2351	0.2284	0.7654	0.7721	0.0067	0.235	0	0.758	0.758	0.2417	0.993	0.0067	0.964	0.287	0.407	0.23	0.0756	0.3056	0.4826	0.694	0.517	0.569	0.36	0.0187	0.0522	0.3787	0.6212	0.4122	0.5877	0.0796	0.0602	0.654	0.495	181113_Tube_025_025.fcs	84.8 %	97.7 %	86.2 %	11.0 %	9.46 %	181113
0.842	0.983	0.749	0.171	0.128	0.0344	0.646	0.138	0.0462	0.169	0.2152	0.307	0.784	0.6922	0.0154	0.369	0	0.615	0.615	0.3844	0.984	0.0154	0.968	0.0454	0.404	0.517	0.0339	0.5509	0.4379	0.4494	0.5624	0.608	0.346	0.006	0.0405	0.352	0.6485	0.3865	0.614	0.049	0.0367	0.573	0.429	181115-2_Tube_006_006.fcs	85.3 %	98.0 %	88.3 %	13.6 %	12.0 %	181115-2
0.478	0.984	0.41	0.0592	0.0243	0.064	0.459	0.027	0.162	0.351	0.513	0.378	0.486	0.621	0.027	0.0811	0	0.892	0.892	0.1081	0.9731	0.027	0.936	0.0758	0.309	0.556	0.0591	0.6151	0.3681	0.3848	0.6318	0.508	0.375	0.0055	0.111	0.3805	0.619	0.486	0.5135	0.0427	0.0175	0.483	0.198	181115-2_Tube_007_007.fcs	43.5 %	97.3 %	39.7 %	44.0 %	17.5 %	181115-2
0.693	0.988	0.64	0.0856	0.0548	0.0525	0.596	0.0577	0.0577	0.288	0.3457	0.3457	0.6537	0.6537	0.0192	0.115	0	0.865	0.865	0.1342	0.98	0.0192	0.947	0.0416	0.38	0.521	0.0576	0.5786	0.4376	0.4216	0.5626	0.507	0.414	0.0277	0.0512	0.4417	0.5582	0.4652	0.5347	0.0575	0.0368	0.488	0.312	181115-2_Tube_008_008.fcs	58.3 %	97.4 %	68.2 %	32.0 %	21.8 %	181115-2
0.662	0.989	0.607	0.0195	0.0119	0.118	0.667	0.0333	0.0667	0.233	0.2997	0.2663	0.7003	0.7337	0.0333	0.233	0	0.733	0.733	0.2663	0.966	0.0333	0.882	0.0848	0.299	0.549	0.067	0.616	0.366	0.3838	0.6338	0.366	0.379	0.0312	0.223	0.4102	0.589	0.602	0.3972	0.0519	0.0315	0.578	0.351	181115-2_Tube_009_009.fcs	54.9 %	97.2 %	65.4 %	39.0 %	25.5 %	181115-2
0.885	0.989	0.678	0.0389	0.0264	0.0769	0.714	0.0286	0.0286	0.229	0.2576	0.2576	0.7426	0.7426	0.0286	0.2	0	0.771	0.771	0.2286	0.971	0.0286	0.923	0.0929	0.426	0.433	0.0476	0.4806	0.4736	0.5189	0.5259	0.495	0.362	0.0143	0.129	0.3763	0.624	0.491	0.5093	0.058	0.0393	0.675	0.458	181115-2_Tube_010_010.fcs	80.4 %	98.7 %	73.7 %	22.1 %	16.3 %	181115-2
0.682	0.977	0.859	0.135	0.116	0.0422	0.492	0.0635	0.127	0.317	0.444	0.3805	0.5555	0.619	0.0317	0.254	0	0.714	0.714	0.2857	0.968	0.0317	0.958	0.0887	0.48	0.396	0.0356	0.4316	0.5156	0.5687	0.4847	0.615	0.356	0.0021	0.0266	0.3581	0.6416	0.3826	0.6171	0.0491	0.0421	0.602	0.517	181115-2_Tube_011_011.fcs	78.0 %	98.5 %	79.7 %	14.6 %	11.7 %	181115-2
0.627	0.989	0.256	0.0307	0.0079	0.0218	0.714	0	0.143	0.143	0.286	0.143	0.714	0.857	0	0.143	0	0.857	0.857	0.143	1	0	0.978	0.153	0.589	0.236	0.0223	0.2583	0.6113	0.742	0.389	0.331	0.385	0.0223	0.261	0.4073	0.592	0.646	0.3533	0.0217	0.0056	0.0759	0.0194	181115-2_Tube_012_012.fcs	45.2 %	97.0 %	26.9 %	51.9 %	13.9 %	181115-2
0.669	0.977	0.209	0.11	0.023	0.423	0.745	0.0564	0.0319	0.167	0.1989	0.2234	0.8014	0.7769	0.0245	0.167	0.0025	0.806	0.8085	0.1915	0.973	0.027	0.577	0.221	0.335	0.365	0.0791	0.4441	0.4141	0.556	0.586	0.356	0.257	0.0522	0.335	0.3092	0.691	0.592	0.4082	0.058	0.0121	0.17	0.0356	181115-2_Tube_013_013.fcs	50.7 %	94.5 %	28.1 %	37.6 %	10.6 %	181115-2
0.77	0.988	0.274	0.121	0.0331	0.675	0.783	0.109	0.0243	0.0838	0.1081	0.1928	0.892	0.8073	0.0279	0.188	0.0219	0.762	0.7839	0.2159	0.95	0.0498	0.31	0.185	0.471	0.272	0.0714	0.3434	0.5424	0.656	0.457	0.212	0.307	0.108	0.373	0.415	0.585	0.68	0.32	0.0382	0.0105	0.277	0.0759	181115-2_Tube_014_014.fcs	62.3 %	95.7 %	35.7 %	30.4 %	10.9 %	181115-2
0.744	0.984	0.387	0.0946	0.0366	0.729	0.778	0.0924	0.0276	0.102	0.1296	0.1944	0.8704	0.8056	0.0221	0.201	0.0262	0.75	0.7762	0.2231	0.951	0.0483	0.264	0.144	0.517	0.281	0.057	0.338	0.574	0.661	0.425	0.179	0.293	0.202	0.327	0.495	0.506	0.62	0.381	0.0354	0.0137	0.392	0.152	181115-2_Tube_015_015.fcs	62.3 %	95.8 %	50.4 %	29.0 %	14.6 %	181115-2
0.659	0.897	0.581	0.0726	0.0422	0.0839	0.75	0.134	0.0446	0.0714	0.116	0.2054	0.884	0.7946	0	0.357	0	0.643	0.643	0.357	1	0	0.921	0.2	0.334	0.276	0.19	0.466	0.524	0.534	0.476	0.468	0.365	0.026	0.141	0.391	0.609	0.506	0.494	0.0282	0.0164	0.438	0.255	181123-2_Tube_006_006.fcs	67.3 %	94.5 %	71.5 %	18.5 %	13.2 %	181123-2
0.624	0.849	0.422	0.072	0.0304	0.0405	0.793	0.138	0.0345	0.0345	0.069	0.1725	0.931	0.8275	0	0.276	0	0.724	0.724	0.276	1	0	0.962	0.229	0.232	0.28	0.258	0.538	0.49	0.461	0.509	0.466	0.447	0.0044	0.0827	0.4514	0.5487	0.5297	0.4704	0.0259	0.0109	0.327	0.138	181123-2_Tube_007_007.fcs	73.5 %	96.6 %	45.8 %	28.8 %	13.2 %	181123-2
0.59	0.899	0.794	0.0294	0.0234	0.0384	0.759	0.069	0.103	0.069	0.172	0.138	0.828	0.862	0	0.241	0	0.759	0.759	0.241	1	0	0.962	0.176	0.186	0.362	0.276	0.638	0.462	0.362	0.538	0.41	0.424	0.0124	0.154	0.4364	0.564	0.578	0.4224	0.0136	0.0108	0.407	0.323	181123-2_Tube_008_008.fcs	59.5 %	93.9 %	80.7 %	28.1 %	22.7 %	181123-2
0.578	0.918	0.641	0.0368	0.0236	0.0489	0.711	0.0526	0	0.237	0.237	0.2896	0.7636	0.711	0	0.184	0	0.816	0.816	0.184	1	0	0.959	0.117	0.137	0.444	0.302	0.746	0.439	0.254	0.561	0.391	0.376	0.0282	0.205	0.4042	0.596	0.581	0.4192	0.0255	0.0163	0.489	0.314	181123-2_Tube_009_009.fcs	54.4 %	91.3 %	71.8 %	35.8 %	25.7 %	181123-2
0.729	0.935	0.711	0.0415	0.0295	0.0987	0.731	0.0962	0.0577	0.115	0.1727	0.2112	0.8272	0.7887	0	0.365	0	0.635	0.635	0.365	1	0	0.901	0.156	0.229	0.379	0.236	0.615	0.465	0.385	0.535	0.446	0.375	0.0084	0.171	0.3834	0.617	0.546	0.4544	0.0208	0.0148	0.38	0.27	181123-2_Tube_010_010.fcs	61.6 %	91.0 %	66.6 %	33.0 %	22.0 %	181123-2
0.496	0.9	0.59	0.0479	0.0283	0.029	0.778	0	0	0.222	0.222	0.222	0.778	0.778	0	0.111	0	0.889	0.889	0.111	1	0	0.971	0.093	0.286	0.458	0.163	0.621	0.449	0.379	0.551	0.462	0.405	0.0066	0.126	0.4116	0.588	0.531	0.4686	0.0467	0.0276	0.689	0.407	181123-2_Tube_011_011.fcs	45.0 %	87.9 %	69.5 %	27.8 %	19.3 %	181123-2
0.644	0.94	0.104	0.0156	0.0016	0.026	1	0	0	0	0	0	1	1	0	0.5	0	0.5	0.5	0.5	1	0	0.974	0.147	0.56	0.267	0.0267	0.2937	0.5867	0.707	0.414	0.32	0.253	0.0933	0.333	0.3463	0.653	0.586	0.4133	0.0113	0.0012	0.193	0.0201	181123-2_Tube_012_012.fcs	57.3 %	97.3 %	8.85 %	73.7 %	6.52 %	181123-2
0.359	0.905	0.267	0.0903	0.0241	0.058	0.615	0	0.0385	0.346	0.3845	0.346	0.615	0.6535	0	0.115	0	0.885	0.885	0.115	1	0	0.942	0.367	0.218	0.171	0.244	0.415	0.462	0.585	0.538	0.201	0.329	0.0758	0.393	0.4048	0.594	0.722	0.2768	0.0772	0.0206	0.464	0.124	181123-2_Tube_013_013.fcs	36.2 %	96.5 %	29.6 %	35.0 %	10.4 %	181123-2
0.603	0.924	0.522	0.0283	0.0148	0.256	0.644	0.11	0.0411	0.205	0.2461	0.315	0.754	0.6851	0	0.219	0.0137	0.767	0.7807	0.219	0.986	0.0137	0.744	0.184	0.137	0.344	0.335	0.679	0.472	0.321	0.528	0.146	0.486	0.0236	0.344	0.5096	0.49	0.83	0.1696	0.0404	0.0211	0.606	0.316	181123-2_Tube_014_014.fcs	55.3 %	94.8 %	61.4 %	23.5 %	14.4 %	181123-2
0.759	0.917	0.573	0.0262	0.015	0.111	0.7	0.0333	0.0333	0.233	0.2663	0.2663	0.7333	0.7333	0	0.133	0	0.867	0.867	0.133	1	0	0.897	0.235	0.243	0.309	0.214	0.523	0.457	0.478	0.544	0.247	0.428	0.037	0.288	0.465	0.535	0.716	0.284	0.0335	0.0192	0.669	0.383	181123-2_Tube_015_015.fcs	71.3 %	94.3 %	69.4 %	18.2 %	12.6 %	181123-2
0.601	0.952	0.625	0.15	0.0936	0.0435	0.797	0.0469	0.0469	0.109	0.1559	0.1559	0.8439	0.8439	0	0.203	0	0.797	0.797	0.203	1	0	0.954	0.0249	0.19	0.729	0.0556	0.7846	0.2456	0.2149	0.7539	0.68	0.23	0.0477	0.042	0.2777	0.722	0.272	0.7277	0.0238	0.0149	0.551	0.344	181127-2_Tube_006_006.fcs	56.2 %	95.7 %	72.1 %	20.2 %	14.6 %	181127-2
0.73	0.954	0.566	0.144	0.0813	0.0118	0.765	0.0588	0	0.176	0.176	0.2348	0.8238	0.765	0	0.118	0	0.882	0.882	0.118	1	0	0.988	0.0056	0.0378	0.818	0.139	0.957	0.1768	0.0434	0.8236	0.601	0.283	0.0567	0.0595	0.3397	0.6605	0.3425	0.6577	0.0285	0.0161	0.409	0.232	181127-2_Tube_007_007.fcs	68.0 %	95.0 %	54.8 %	35.4 %	19.4 %	181127-2
0.826	0.971	0.856	0.0869	0.0744	0.0189	0.588	0	0	0.412	0.412	0.412	0.588	0.588	0	0.118	0	0.882	0.882	0.118	1	0	0.981	0.0215	0.109	0.753	0.117	0.87	0.226	0.1305	0.7745	0.593	0.281	0.0646	0.0612	0.3456	0.6542	0.3422	0.6576	0.0183	0.0156	0.571	0.489	181127-2_Tube_008_008.fcs	80.2 %	96.1 %	87.6 %	18.1 %	15.9 %	181127-2
0.793	0.965	0.734	0.116	0.0853	0.0192	0.773	0.0455	0.0455	0.136	0.1815	0.1815	0.8185	0.8185	0	0.182	0	0.818	0.818	0.182	1	0	0.981	0.0267	0.156	0.727	0.0908	0.8178	0.2468	0.1827	0.7537	0.662	0.254	0.0258	0.0588	0.2798	0.7208	0.3128	0.6878	0.0279	0.0205	0.557	0.409	181127-2_Tube_009_009.fcs	74.9 %	96.3 %	80.2 %	20.5 %	16.4 %	181127-2
0.68	0.95	0.773	0.184	0.142	0.0234	0.767	0.0465	0	0.186	0.186	0.2325	0.8135	0.767	0	0.209	0	0.791	0.791	0.209	1	0	0.977	0.0507	0.188	0.663	0.0986	0.7616	0.2866	0.2387	0.7137	0.67	0.271	0.0295	0.0295	0.3005	0.6995	0.3005	0.6995	0.0395	0.0306	0.573	0.443	181127-2_Tube_010_010.fcs	65.1 %	95.9 %	82.6 %	22.8 %	18.8 %	181127-2
0.694	0.936	0.768	0.254	0.195	0.0103	0.154	0	0.0385	0.808	0.8465	0.808	0.154	0.1925	0.0385	0.115	0	0.846	0.846	0.1535	0.961	0.0385	0.99	0.0052	0.0044	0.661	0.329	0.99	0.3334	0.0096	0.6662	0.402	0.525	0.0128	0.061	0.5378	0.463	0.586	0.4148	0.0576	0.0442	0.403	0.309	181127-2_Tube_011_011.fcs	79.0 %	96.9 %	72.7 %	16.3 %	11.9 %	181127-2
0.808	0.964	0.164	0.0144	0.0024	0.0505	0.6	0.4	0	0	0	0.4	1	0.6	0	0.2	0	0.8	0.8	0.2	1	0	0.949	0.0957	0.319	0.489	0.0957	0.5847	0.4147	0.4147	0.5847	0.255	0.362	0.0426	0.34	0.4046	0.595	0.702	0.2976	0.0073	0.0012	0.121	0.0197	181127-2_Tube_012_012.fcs	61.8 %	95.7 %	14.2 %	71.2 %	10.1 %	181127-2
0.776	0.956	0.268	0.276	0.0739	0.0423	0.463	0.0211	0	0.516	0.516	0.5371	0.4841	0.463	0	0.2	0	0.8	0.8	0.2	1	0	0.956	0.0493	0.0419	0.502	0.407	0.909	0.4489	0.0912	0.5513	0.502	0.338	0.0358	0.124	0.3738	0.626	0.462	0.5378	0.12	0.0323	0.252	0.0675	181127-2_Tube_013_013.fcs	67.6 %	95.2 %	43.8 %	27.4 %	12.0 %	181127-2
0.79	0.923	0.479	0.227	0.109	0.0243	0.58	0.02	0.02	0.38	0.4	0.4	0.6	0.6	0	0.12	0	0.88	0.88	0.12	1	0	0.976	0.0349	0.0354	0.582	0.347	0.929	0.3824	0.0703	0.6169	0.497	0.374	0.011	0.118	0.385	0.615	0.492	0.508	0.0516	0.0247	0.337	0.162	181127-2_Tube_014_014.fcs	76.4 %	94.9 %	57.2 %	21.8 %	12.5 %	181127-2
0.823	0.937	0.583	0.226	0.132	0.0545	0.397	0.0345	0.0345	0.534	0.5685	0.5685	0.4315	0.4315	0.0086	0.069	0	0.922	0.922	0.0776	0.991	0.0086	0.945	0.0124	0.0388	0.707	0.242	0.949	0.2808	0.0512	0.7194	0.598	0.324	0.0114	0.0666	0.3354	0.6646	0.3906	0.6094	0.0376	0.0219	0.358	0.209	181127-2_Tube_015_015.fcs	80.6 %	96.4 %	71.8 %	18.0 %	12.9 %	181127-2
0.914	0.982	0.666	0.141	0.0941	0.0296	0.878	0.0732	0	0.0488	0.0488	0.122	0.9512	0.878	0	0.463	0	0.537	0.537	0.463	1	0	0.972	0.319	0.32	0.17	0.191	0.361	0.511	0.639	0.489	0.612	0.344	0.0089	0.0356	0.3529	0.6476	0.3796	0.6209	0.0227	0.0151	0.616	0.41	181220-2_Tube_006_006.fcs	85.2 %	97.1 %	78.5 %	15.6 %	12.3 %	181220-2
0.771	0.97	0.673	0.106	0.0717	0.0149	0	0.0667	0	0.933	0.933	0.9997	0.0667	0	0	0.267	0	0.733	0.733	0.267	1	0	0.986	0.0813	0.0813	0.371	0.466	0.837	0.5473	0.1626	0.4523	0.412	0.474	0.0371	0.0773	0.5111	0.4893	0.5513	0.4491	0.024	0.0162	0.445	0.299	181220-2_Tube_007_007.fcs	68.3 %	94.7 %	68.3 %	25.5 %	17.4 %	181220-2
0.776	0.968	0.772	0.0473	0.0365	0.0213	0.6	0	0	0.4	0.4	0.4	0.6	0.6	0	0.3	0	0.7	0.7	0.3	1	0	0.979	0.105	0.126	0.359	0.41	0.769	0.536	0.231	0.464	0.49	0.41	0.0218	0.0784	0.4318	0.5684	0.4884	0.5118	0.0117	0.009	0.586	0.453	181220-2_Tube_008_008.fcs	69.4 %	96.3 %	84.4 %	22.8 %	19.2 %	181220-2
0.919	0.971	0.751	0.0479	0.036	0.0355	0.588	0.118	0	0.294	0.294	0.412	0.706	0.588	0	0.235	0	0.765	0.765	0.235	1	0	0.962	0.228	0.223	0.284	0.265	0.549	0.488	0.451	0.512	0.521	0.336	0.0434	0.0998	0.3794	0.6208	0.4358	0.5644	0.0132	0.0099	0.638	0.479	181220-2_Tube_009_009.fcs	84.2 %	97.4 %	79.5 %	21.9 %	17.4 %	181220-2
0.875	0.971	0.807	0.0699	0.0564	0.0242	0.765	0.176	0	0.0588	0.0588	0.2348	0.941	0.765	0	0.412	0.0588	0.529	0.5878	0.412	0.941	0.0588	0.976	0.268	0.259	0.216	0.257	0.473	0.516	0.527	0.484	0.631	0.283	0.0364	0.0496	0.3194	0.6806	0.3326	0.6674	0.0135	0.0109	0.659	0.532	181220-2_Tube_010_010.fcs	82.4 %	96.3 %	84.6 %	20.6 %	17.5 %	181220-2
0.606	0.96	0.356	0.104	0.0369	0.0199	0.684	0.0526	0	0.263	0.263	0.3156	0.7366	0.684	0	0.105	0	0.895	0.895	0.105	1	0	0.98	0.173	0.491	0.258	0.0779	0.3359	0.5689	0.664	0.431	0.559	0.381	0.0085	0.0512	0.3895	0.6102	0.4322	0.5675	0.0459	0.0163	0.551	0.196	181220-2_Tube_011_011.fcs	67.2 %	95.6 %	54.7 %	20.4 %	11.2 %	181220-2
0.578	0.96	0.122	0.0106	0.0013	0.0154	1	0	0	0	0	0	1	1	0	0	0	1	1	0	1	0	0.969	0.206	0.587	0.19	0.0159	0.2059	0.6029	0.793	0.396	0.54	0.254	0	0.206	0.254	0.746	0.46	0.54	0.0107	0.0013	0.119	0.0145	181220-2_Tube_012_012.fcs	51.5 %	96.5 %	10.7 %	48.6 %	5.20 %	181220-2
0.732	0.954	0.657	0.182	0.119	0.0147	0.808	0.0769	0	0.115	0.115	0.1919	0.8849	0.808	0	0.692	0	0.308	0.308	0.692	1	0	0.985	0.157	0.33	0.342	0.171	0.513	0.501	0.487	0.499	0.64	0.334	0.00058	0.0253	0.33458	0.6653	0.3593	0.64058	0.0553	0.0363	0.608	0.399	181220-2_Tube_013_013.fcs	75.0 %	96.7 %	68.6 %	17.7 %	12.2 %	181220-2
0.782	0.941	0.592	0.217	0.129	0.0137	0.75	0.0714	0	0.179	0.179	0.2504	0.8214	0.75	0	0.5	0	0.5	0.5	0.5	1	0	0.987	0.128	0.365	0.383	0.124	0.507	0.489	0.493	0.511	0.726	0.254	0.001	0.0184	0.255	0.7444	0.2724	0.727	0.0665	0.0394	0.554	0.328	181220-2_Tube_014_014.fcs	79.4 %	97.5 %	66.4 %	13.6 %	9.05 %	181220-2
0.736	0.96	0.507	0.276	0.14	0.0258	0.797	0.101	0.0145	0.087	0.1015	0.188	0.898	0.8115	0	0.522	0	0.478	0.478	0.522	1	0	0.975	0.146	0.483	0.272	0.099	0.371	0.582	0.629	0.418	0.769	0.21	0.0012	0.0196	0.2112	0.7886	0.2296	0.7702	0.0957	0.0485	0.463	0.234	181220-2_Tube_015_015.fcs	71.5 %	97.9 %	61.7 %	15.2 %	9.40 %	181220-2
0.804	0.951	0.924	0.177	0.163	0.0254	0.422	0.0889	0.156	0.333	0.489	0.4219	0.5109	0.578	0.0667	0.244	0	0.689	0.689	0.3107	0.933	0.0667	0.973	0.0586	0.436	0.443	0.0621	0.5051	0.4981	0.4946	0.5016	0.692	0.272	0.0064	0.0296	0.2784	0.7216	0.3016	0.6984	0.0163	0.015	0.609	0.563	190124-2_Tube_006_006.fcs	87.9 %	98.1 %	87.2 %	8.49 %	7.40 %	190124-2
0.62	0.952	0.564	0.143	0.0808	0.0069	0.667	0	0.111	0.222	0.333	0.222	0.667	0.778	0	0.111	0	0.889	0.889	0.111	1	0	0.993	0.0878	0.31	0.502	0.1	0.602	0.41	0.3978	0.5898	0.535	0.419	0.0023	0.0443	0.4213	0.5793	0.4633	0.5373	0.048	0.0271	0.359	0.202	190124-2_Tube_007_007.fcs	68.6 %	98.4 %	51.0 %	25.6 %	13.0 %	190124-2
0.784	0.945	0.919	0.176	0.161	0.0066	0.5	0.167	0.0833	0.25	0.3333	0.417	0.667	0.5833	0	0.167	0	0.833	0.833	0.167	1	0	0.993	0.0862	0.433	0.406	0.0745	0.4805	0.5075	0.5192	0.4922	0.589	0.266	0.0951	0.0506	0.3611	0.6396	0.3166	0.6841	0.036	0.0331	0.63	0.579	190124-2_Tube_008_008.fcs	85.3 %	97.2 %	85.2 %	21.0 %	17.9 %	190124-2
0.744	0.949	0.916	0.193	0.176	0.0091	0.526	0.158	0	0.316	0.316	0.474	0.684	0.526	0	0.263	0	0.737	0.737	0.263	1	0	0.989	0.0594	0.37	0.5	0.071	0.571	0.441	0.4294	0.5594	0.663	0.253	0.0467	0.038	0.2997	0.701	0.291	0.7097	0.0487	0.0446	0.629	0.577	190124-2_Tube_009_009.fcs	77.6 %	97.6 %	84.3 %	24.8 %	20.9 %	190124-2
0.822	0.939	0.959	0.191	0.183	0.0064	0.846	0	0.0769	0.0769	0.1538	0.0769	0.846	0.9229	0	0.0769	0	0.923	0.923	0.0769	0.9999	0	0.994	0.0699	0.495	0.38	0.0544	0.4344	0.5494	0.5649	0.4499	0.78	0.186	0.0125	0.0215	0.1985	0.8015	0.2075	0.7925	0.0418	0.0401	0.636	0.61	190124-2_Tube_010_010.fcs	88.4 %	97.7 %	88.8 %	19.1 %	17.0 %	190124-2
0.684	0.952	0.725	0.259	0.188	0.0108	0.857	0.0357	0	0.107	0.107	0.1427	0.8927	0.857	0	0.143	0	0.857	0.857	0.143	1	0	0.989	0.0768	0.472	0.412	0.0398	0.4518	0.5118	0.5488	0.4888	0.65	0.296	0.0121	0.0421	0.3081	0.6921	0.3381	0.6621	0.124	0.0901	0.448	0.325	190124-2_Tube_011_011.fcs	72.6 %	97.0 %	77.4 %	25.7 %	19.9 %	190124-2
0.459	0.961	0.211	0.0393	0.0083	0.0372	0.727	0	0.0909	0.182	0.2729	0.182	0.727	0.8179	0	0	0	1	1	0	1	0	0.963	0.263	0.442	0.232	0.0632	0.2952	0.5052	0.705	0.495	0.344	0.382	0.0561	0.218	0.4381	0.562	0.6	0.4001	0.0548	0.0116	0.173	0.0366	190124-2_Tube_012_012.fcs	33.9 %	94.6 %	24.0 %	54.1 %	13.0 %	190124-2
0.498	0.954	0.566	0.152	0.0858	0.0468	0.493	0.0435	0	0.464	0.464	0.5075	0.5365	0.493	0	0.101	0	0.899	0.899	0.101	1	0	0.955	0.0626	0.174	0.609	0.155	0.764	0.329	0.2366	0.6716	0.563	0.3	0.0284	0.108	0.3284	0.671	0.408	0.5914	0.0995	0.0563	0.396	0.224	190124-2_Tube_013_013.fcs	42.8 %	95.6 %	66.7 %	38.2 %	25.5 %	190124-2
0.642	0.954	0.664	0.264	0.176	0.0193	0.8	0.02	0	0.18	0.18	0.2	0.82	0.8	0	0.22	0	0.78	0.78	0.22	1	0	0.979	0.0806	0.38	0.464	0.0751	0.5391	0.4551	0.4606	0.5446	0.652	0.283	0.0071	0.0586	0.2901	0.7106	0.3416	0.6591	0.151	0.101	0.394	0.262	190124-2_Tube_014_014.fcs	61.3 %	96.1 %	70.1 %	27.8 %	19.5 %	190124-2
0.723	0.959	0.817	0.313	0.256	0.0358	0.75	0.0536	0	0.196	0.196	0.2496	0.8036	0.75	0.0179	0.295	0	0.688	0.688	0.3129	0.983	0.0179	0.964	0.0626	0.388	0.49	0.0593	0.5493	0.4473	0.4506	0.5526	0.688	0.259	0.0123	0.0404	0.2713	0.7284	0.2994	0.7003	0.0756	0.0617	0.434	0.354	190124-2_Tube_015_015.fcs	67.9 %	97.0 %	84.5 %	14.8 %	12.5 %	190124-2
0.88	0.968	0.682	0.0592	0.0403	0.0417	0.72	0.08	0.04	0.16	0.2	0.24	0.8	0.76	0.08	0.08	0	0.84	0.84	0.16	0.92	0.08	0.958	0.113	0.495	0.308	0.0836	0.3916	0.5786	0.608	0.421	0.587	0.213	0.117	0.0836	0.33	0.6706	0.2966	0.704	0.052	0.0354	0.683	0.466	190321-2_Tube_006_006.fcs	78.7 %	96.5 %	82.1 %	23.3 %	19.1 %	190321-2
0.547	0.982	0.078	0.0149	0.0012	0.118	0.5	0.5	0	0	0	0.5	1	0.5	0	1	0	0	0	1	1	0	0.882	0.133	0.6	0.0667	0.2	0.2667	0.8	0.733	0.1997	0.267	0.533	0	0.2	0.533	0.467	0.733	0.267	0.0176	0.0014	0.173	0.0135	190321-2_Tube_007_007.fcs	44.6 %	97.7 %	10.5 %	49.0 %	5.12 %	190321-2
0.449	0.939	0.443	0.042	0.0186	0.0629	0.75	0.0833	0	0.167	0.167	0.2503	0.8333	0.75	0.0833	0.0417	0	0.875	0.875	0.125	0.9167	0.0833	0.941	0.364	0.397	0.138	0.102	0.24	0.499	0.761	0.502	0.273	0.393	0.0334	0.301	0.4264	0.574	0.694	0.3064	0.0626	0.0277	0.543	0.24	190321-2_Tube_008_008.fcs	26.0 %	93.7 %	70.7 %	20.0 %	14.2 %	190321-2
0.693	0.954	0.735	0.0567	0.0417	0.0484	0.85	0.05	0.0333	0.0667	0.1	0.1167	0.9	0.8833	0	0.0833	0	0.917	0.917	0.0833	1.0003	0	0.944	0.171	0.442	0.309	0.0778	0.3868	0.5198	0.613	0.48	0.251	0.287	0.135	0.328	0.422	0.579	0.615	0.386	0.0343	0.0252	0.684	0.503	190321-2_Tube_009_009.fcs	60.2 %	96.1 %	76.6 %	26.7 %	20.4 %	190321-2
0.684	0.956	0.636	0.12	0.0762	0.0195	0.804	0	0.0217	0.174	0.1957	0.174	0.804	0.8257	0	0.0435	0	0.957	0.957	0.0435	1.0005	0	0.981	0.0752	0.341	0.52	0.064	0.584	0.405	0.4162	0.5952	0.559	0.175	0.169	0.0964	0.344	0.6554	0.2714	0.728	0.0446	0.0284	0.611	0.389	190321-2_Tube_010_010.fcs	58.2 %	96.7 %	71.4 %	17.6 %	12.6 %	190321-2
0.465	0.932	0.754	0.112	0.0846	0.0864	0.868	0	0.0147	0.118	0.1327	0.118	0.868	0.8827	0	0.221	0	0.779	0.779	0.221	1	0	0.914	0.206	0.346	0.287	0.161	0.448	0.507	0.552	0.493	0.497	0.191	0.171	0.142	0.362	0.639	0.333	0.668	0.0793	0.0598	0.668	0.504	190321-2_Tube_011_011.fcs	50.0 %	97.1 %	81.5 %	17.5 %	14.2 %	190321-2
0.477	0.975	0.103	0.0254	0.0026	0	0	0	0	0	0	0	0	0	0	0	0	0	0	0	0	0	1	0.297	0.432	0.216	0.0541	0.2701	0.4861	0.729	0.513	0.432	0.108	0.189	0.27	0.297	0.702	0.378	0.621	0.0268	0.0028	0.196	0.0203	190321-2_Tube_012_012.fcs	28.2 %	96.0 %	22.0 %	43.3 %	9.53 %	190321-2
0.449	0.923	0.32	0.0844	0.027	0.165	0.567	0	0.0103	0.423	0.4333	0.423	0.567	0.5773	0	0.0515	0	0.948	0.948	0.0515	0.9995	0	0.835	0.253	0.143	0.276	0.329	0.605	0.472	0.396	0.529	0.233	0.229	0.0816	0.457	0.3106	0.69	0.686	0.3146	0.0289	0.0092	0.455	0.145	190321-2_Tube_013_013.fcs	41.8 %	96.1 %	50.6 %	19.4 %	9.79 %	190321-2
0.522	0.924	0.388	0.0618	0.0239	0.163	0.73	0.0405	0	0.23	0.23	0.2705	0.7705	0.73	0	0.0811	0.0135	0.905	0.9185	0.0811	0.9861	0.0135	0.837	0.251	0.185	0.367	0.198	0.565	0.383	0.436	0.618	0.251	0.177	0.135	0.438	0.312	0.689	0.615	0.386	0.0341	0.0132	0.482	0.187	190321-2_Tube_014_014.fcs	43.8 %	95.8 %	70.2 %	15.5 %	10.8 %	190321-2
0.561	0.939	0.546	0.058	0.0317	0.198	0.767	0.031	0.0233	0.178	0.2013	0.209	0.798	0.7903	0	0.132	0	0.868	0.868	0.132	1	0	0.802	0.221	0.244	0.361	0.174	0.535	0.418	0.465	0.582	0.244	0.25	0.0706	0.435	0.3206	0.679	0.685	0.3146	0.0385	0.0211	0.561	0.306	190321-2_Tube_015_015.fcs	54.9 %	96.7 %	59.7 %	20.5 %	12.2 %	190321-2
0.631	0.943	0.851	0.175	0.149	0.0462	0.775	0.0618	0.0112	0.152	0.1632	0.2138	0.8368	0.7862	0.0112	0.213	0	0.775	0.775	0.2242	0.988	0.0112	0.952	0.162	0.35	0.329	0.159	0.488	0.509	0.512	0.491	0.542	0.332	0.033	0.0926	0.365	0.6346	0.4246	0.575	0.0317	0.027	0.597	0.508	190327-2_Tube_001_001.fcs	75.4 %	97.5 %	81.8 %	7.64 %	6.25 %	190327-2
0.525	0.976	0.0691	0.0723	0.005	0	0	0	0	0	0	0	0	0	0	0	0	0	0	0	0	0	1	0.274	0.577	0.104	0.0448	0.1488	0.6218	0.851	0.378	0.398	0.343	0.0846	0.174	0.4276	0.572	0.517	0.4826	0.0637	0.0044	0.268	0.0185	190327-2_Tube_002_002.fcs	44.9 %	96.8 %	9.93 %	34.0 %	3.38 %	190327-2
0.495	0.949	0.3	0.185	0.0556	0.0588	0.274	0.0171	0.0427	0.667	0.7097	0.6841	0.2911	0.3167	0	0.128	0	0.872	0.872	0.128	1	0	0.941	0.157	0.105	0.363	0.375	0.738	0.48	0.262	0.52	0.356	0.298	0.0555	0.29	0.3535	0.646	0.588	0.4115	0.0765	0.023	0.271	0.0812	190327-2_Tube_003_003.fcs	49.3 %	96.0 %	34.3 %	24.0 %	8.23 %	190327-2
0.539	0.956	0.359	0.148	0.0531	0.154	0.607	0.067	0.0268	0.299	0.3258	0.366	0.674	0.6338	0.0045	0.205	0	0.79	0.79	0.2095	0.995	0.0045	0.839	0.275	0.247	0.209	0.27	0.479	0.517	0.522	0.484	0.38	0.315	0.037	0.269	0.352	0.649	0.584	0.417	0.0802	0.0288	0.292	0.105	190327-2_Tube_004_004.fcs	55.5 %	96.5 %	41.2 %	21.5 %	8.84 %	190327-2
0.368	0.923	0.578	0.124	0.0718	0.127	0.754	0.039	0.033	0.174	0.207	0.213	0.793	0.787	0.006	0.234	0	0.76	0.76	0.24	0.994	0.006	0.882	0.291	0.209	0.239	0.262	0.501	0.471	0.5	0.53	0.39	0.372	0.0186	0.219	0.3906	0.609	0.591	0.4086	0.0334	0.0193	0.32	0.185	190327-2_Tube_005_005.fcs	37.0 %	96.0 %	60.2 %	17.5 %	10.6 %	190327-2
0.816	0.919	0.876	0.0533	0.0466	0.0509	0.684	0.0526	0.0351	0.228	0.2631	0.2806	0.7366	0.7191	0.0175	0.211	0	0.772	0.772	0.2285	0.983	0.0175	0.949	0.265	0.245	0.296	0.194	0.49	0.439	0.51	0.561	0.307	0.545	0.0122	0.136	0.5572	0.443	0.681	0.3192	0.0201	0.0176	0.661	0.579	190327-2_Tube_006_006.fcs	85.7 %	96.2 %	84.5 %	15.7 %	13.3 %	190327-2
0.463	0.932	0.545	0.0059	0.0032	0.024	0.667	0	0.333	0	0.333	0	0.667	1	0	0	0	1	1	0	1	0	0.976	0.221	0.287	0.451	0.041	0.492	0.328	0.508	0.672	0.082	0.287	0	0.631	0.287	0.713	0.918	0.082	0.0122	0.0066	0.548	0.298	190327-2_Tube_007_007.fcs	37.0 %	96.6 %	60.3 %	22.5 %	13.6 %	190327-2
0.604	0.912	0.475	0.0342	0.0163	0.0661	0.702	0.106	0.0213	0.17	0.1913	0.276	0.808	0.7233	0	0.255	0	0.745	0.745	0.255	1	0	0.938	0.294	0.25	0.301	0.154	0.455	0.404	0.544	0.595	0.361	0.378	0.0375	0.223	0.4155	0.584	0.601	0.3985	0.0747	0.0355	0.564	0.268	190327-2_Tube_008_008.fcs	57.4 %	96.3 %	66.8 %	22.0 %	14.7 %	190327-2
0.615	0.887	0.669	0.0663	0.0443	0.083	0.8	0.0087	0	0.191	0.191	0.1997	0.8087	0.8	0	0.365	0	0.635	0.635	0.365	1	0	0.913	0.256	0.297	0.276	0.171	0.447	0.468	0.553	0.532	0.504	0.268	0.0783	0.149	0.3463	0.653	0.417	0.5823	0.0658	0.044	0.589	0.394	190327-2_Tube_009_009.fcs	71.9 %	98.0 %	74.1 %	10.5 %	7.80 %	190327-2
0.697	0.9	0.776	0.0502	0.039	0.133	0.574	0.0368	0.0147	0.375	0.3897	0.4118	0.6108	0.5887	0	0.25	0	0.75	0.75	0.25	1	0	0.867	0.22	0.249	0.305	0.227	0.532	0.476	0.469	0.525	0.519	0.366	0.0079	0.108	0.3739	0.627	0.474	0.5269	0.0225	0.0175	0.657	0.51	190327-2_Tube_010_010.fcs	75.8 %	95.9 %	83.9 %	9.15 %	7.68 %	190327-2
0.594	0.902	0.929	0.117	0.109	0.0621	0.456	0.0062	0.0375	0.5	0.5375	0.5062	0.4622	0.4935	0.0062	0.244	0	0.75	0.75	0.2502	0.994	0.0062	0.937	0.198	0.169	0.28	0.353	0.633	0.522	0.367	0.478	0.17	0.694	0.0083	0.127	0.7023	0.297	0.821	0.1783	0.0241	0.0224	0.56	0.52	190327-2_Tube_011_011.fcs	71.8 %	95.7 %	88.7 %	12.9 %	11.5 %	190327-2
0.679	0.893	0.471	0.0167	0.0079	0.0279	0.5	0.1	0.2	0.2	0.4	0.3	0.6	0.7	0	0.3	0	0.7	0.7	0.3	1	0	0.978	0.437	0.306	0.186	0.0714	0.2574	0.3774	0.743	0.623	0.0857	0.626	0.0171	0.271	0.6431	0.3567	0.897	0.1028	0.0168	0.0079	0.334	0.157	190327-2_Tube_012_012.fcs	53.1 %	95.4 %	42.4 %	48.0 %	20.3 %	190327-2
0.441	0.913	0.807	0.179	0.145	0.0871	0.6	0.0212	0.0394	0.339	0.3784	0.3602	0.6212	0.6394	0	0.294	0	0.706	0.706	0.294	1	0	0.909	0.194	0.122	0.292	0.391	0.683	0.513	0.316	0.486	0.133	0.75	0.0049	0.112	0.7549	0.245	0.862	0.1379	0.0382	0.0308	0.507	0.409	190327-2_Tube_013_013.fcs	52.0 %	97.1 %	81.7 %	19.3 %	15.8 %	190327-2
0.51	0.926	0.805	0.0836	0.0673	0.201	0.53	0.0201	0.0516	0.398	0.4496	0.4181	0.5501	0.5816	0.0057	0.152	0	0.842	0.842	0.1577	0.994	0.0057	0.789	0.305	0.151	0.268	0.276	0.544	0.427	0.456	0.573	0.105	0.651	0.0037	0.241	0.6547	0.346	0.892	0.1087	0.0451	0.0363	0.618	0.497	190327-2_Tube_014_014.fcs	52.6 %	96.5 %	80.2 %	19.6 %	15.8 %	190327-2
0.478	0.898	0.808	0.0847	0.0685	0.157	0.481	0.0296	0.0778	0.411	0.4888	0.4406	0.5106	0.5588	0.0074	0.226	0	0.767	0.767	0.2334	0.993	0.0074	0.84	0.272	0.178	0.29	0.261	0.551	0.439	0.45	0.562	0.115	0.757	0.00069	0.127	0.75769	0.242	0.884	0.11569	0.0259	0.0209	0.551	0.445	190327-2_Tube_015_015.fcs	52.4 %	96.0 %	79.1 %	13.7 %	10.8 %	190327-2
0.476	0.905	0.752	0.319	0.24	0.036	0.361	0.0155	0.0206	0.603	0.6236	0.6185	0.3765	0.3816	0.0052	0.0258	0	0.969	0.969	0.031	0.9948	0.0052	0.964	0.129	0.276	0.446	0.149	0.595	0.425	0.405	0.575	0.457	0.354	0.0564	0.132	0.4104	0.589	0.486	0.5134	0.0872	0.0656	0.282	0.212	190405-2_Tube_003_003.fcs	53.4 %	93.9 %	79.7 %	16.3 %	13.0 %	190405-2
0.456	0.97	0.232	0.0069	0.0016	0.0519	0.25	0	0.25	0.5	0.75	0.5	0.25	0.5	0	0	0	1	1	0	1	0	0.948	0.342	0.26	0.329	0.0685	0.3975	0.3285	0.602	0.671	0.151	0.192	0.0274	0.63	0.2194	0.781	0.822	0.1784	0.0172	0.004	0.249	0.0577	190405-2_Tube_004_004.fcs	29.2 %	94.4 %	26.3 %	69.1 %	18.2 %	190405-2
0.485	0.952	0.237	0.145	0.0343	0.14	0.65	0.0056	0.0056	0.339	0.3446	0.3446	0.6556	0.6556	0.0056	0.0444	0	0.95	0.95	0.05	0.9944	0.0056	0.86	0.447	0.108	0.135	0.309	0.444	0.417	0.555	0.582	0.197	0.269	0.0626	0.472	0.3316	0.669	0.741	0.2596	0.0609	0.0145	0.262	0.0621	190405-2_Tube_005_005.fcs	36.2 %	95.3 %	47.2 %	25.1 %	11.8 %	190405-2
0.544	0.94	0.564	0.101	0.0569	0.252	0.656	0.0104	0.0041	0.329	0.3331	0.3394	0.6664	0.6601	0.0062	0.0683	0	0.925	0.925	0.0745	0.9933	0.0062	0.754	0.321	0.208	0.244	0.226	0.47	0.434	0.529	0.565	0.344	0.305	0.0416	0.31	0.3466	0.654	0.615	0.3856	0.0429	0.0242	0.496	0.28	190405-2_Tube_006_006.fcs	41.2 %	92.2 %	82.3 %	20.1 %	16.5 %	190405-2
0.485	0.915	0.736	0.129	0.0949	0.336	0.64	0.0075	0.0149	0.337	0.3519	0.3445	0.6475	0.6549	0.005	0.0648	0	0.93	0.93	0.0698	0.9948	0.005	0.659	0.27	0.247	0.274	0.209	0.483	0.456	0.517	0.544	0.442	0.304	0.0368	0.218	0.3408	0.66	0.522	0.4788	0.0278	0.0205	0.517	0.381	190405-2_Tube_007_007.fcs	45.3 %	92.6 %	84.7 %	13.6 %	11.5 %	190405-2
0.716	0.945	0.748	0.119	0.0891	0.0086	0.429	0	0.179	0.393	0.572	0.393	0.429	0.608	0	0.143	0	0.857	0.857	0.143	1	0	0.991	0.042	0.484	0.427	0.0476	0.4746	0.5316	0.526	0.469	0.564	0.266	0.1	0.0697	0.366	0.6337	0.3357	0.664	0.0457	0.0342	0.52	0.389	190405-2_Tube_008_008.fcs	66.5 %	96.2 %	84.3 %	16.3 %	13.7 %	190405-2
0.621	0.956	0.283	0.0297	0.0084	0.0247	0.364	0.182	0.273	0.182	0.455	0.364	0.546	0.637	0.0909	0	0.182	0.727	0.909	0.0909	0.727	0.2729	0.975	0.0989	0.623	0.241	0.0368	0.2778	0.6598	0.7219	0.3399	0.28	0.156	0.299	0.264	0.455	0.544	0.42	0.579	0.0326	0.0092	0.29	0.0819	190405-2_Tube_009_009.fcs	41.1 %	96.0 %	40.2 %	34.0 %	13.7 %	190405-2
0.657	0.957	0.541	0.163	0.0881	0.0427	0.425	0.0479	0.0753	0.452	0.5273	0.4999	0.4729	0.5003	0.0205	0.0685	0	0.911	0.911	0.089	0.9795	0.0205	0.957	0.0801	0.48	0.371	0.0685	0.4395	0.5485	0.5601	0.4511	0.537	0.265	0.107	0.0908	0.372	0.6278	0.3558	0.644	0.0623	0.0337	0.563	0.304	190405-2_Tube_010_010.fcs	55.6 %	95.3 %	76.6 %	16.5 %	12.6 %	190405-2
0.701	0.955	0.399	0.153	0.061	0.0371	0.514	0.0143	0.0571	0.414	0.4711	0.4283	0.5283	0.5711	0.0286	0.0714	0	0.9	0.9	0.1	0.9714	0.0286	0.963	0.115	0.46	0.356	0.0687	0.4247	0.5287	0.575	0.471	0.448	0.167	0.194	0.191	0.361	0.639	0.358	0.642	0.108	0.0429	0.533	0.213	190405-2_Tube_011_011.fcs	57.2 %	94.8 %	75.5 %	22.9 %	17.3 %	190405-2
0.84	0.936	0.703	0.104	0.073	0.0189	0.419	0.0698	0.093	0.419	0.512	0.4888	0.4888	0.512	0.0698	0.093	0	0.837	0.837	0.1628	0.93	0.0698	0.98	0.139	0.468	0.3	0.0928	0.3928	0.5608	0.607	0.439	0.517	0.227	0.14	0.117	0.367	0.634	0.344	0.657	0.043	0.0302	0.736	0.518	190405-2_Tube_012_012.fcs	79.5 %	94.4 %	86.8 %	15.2 %	13.2 %	190405-2
0.873	0.952	0.864	0.0583	0.0503	0.0339	0.844	0	0.0222	0.133	0.1552	0.133	0.844	0.8662	0	0.156	0	0.844	0.844	0.156	1	0	0.968	0.199	0.161	0.296	0.344	0.64	0.505	0.36	0.495	0.484	0.402	0.0382	0.0763	0.4402	0.5603	0.4783	0.5222	0.0256	0.0221	0.835	0.721	190405-2_Tube_013_013.fcs	86.2 %	94.5 %	93.7 %	13.0 %	12.1 %	190405-2
0.724	0.96	0.68	0.011	0.0075	0.0325	0.889	0	0	0.111	0.111	0.111	0.889	0.889	0	0	0	1	1	0	1	0	0.971	0.55	0.19	0.145	0.115	0.26	0.305	0.74	0.695	0.212	0.45	0.026	0.312	0.476	0.524	0.762	0.238	0.0194	0.0132	0.753	0.512	190405-2_Tube_014_014.fcs	76.0 %	96.3 %	80.6 %	21.4 %	17.2 %	190405-2
0.813	0.956	0.815	0.0443	0.0361	0.0366	0.459	0	0.027	0.514	0.541	0.514	0.459	0.486	0	0.0811	0	0.919	0.919	0.0811	1.0001	0	0.966	0.254	0.144	0.239	0.363	0.602	0.507	0.398	0.493	0.334	0.479	0.0215	0.166	0.5005	0.5	0.645	0.3555	0.0192	0.0156	0.82	0.669	190405-2_Tube_015_015.fcs	78.7 %	95.4 %	91.8 %	13.3 %	12.2 %	190405-2
0.859	0.963	0.786	0.0359	0.0282	0.0543	0.809	0.0426	0	0.149	0.149	0.1916	0.8516	0.809	0	0.0851	0	0.915	0.915	0.0851	1.0001	0	0.946	0.33	0.175	0.235	0.26	0.495	0.435	0.505	0.565	0.436	0.392	0.0208	0.15	0.4128	0.586	0.542	0.4568	0.0173	0.0136	0.807	0.635	190405-2_Tube_016_016.fcs	81.4 %	96.0 %	90.2 %	21.4 %	19.3 %	190405-2
0.806	0.959	0.898	0.0614	0.0551	0.0307	0.705	0	0.0909	0.205	0.2959	0.205	0.705	0.7959	0.0227	0.0909	0.0227	0.864	0.8867	0.1136	0.9549	0.0454	0.969	0.236	0.196	0.263	0.305	0.568	0.501	0.432	0.499	0.508	0.369	0.0281	0.095	0.3971	0.603	0.464	0.5361	0.0232	0.0208	0.724	0.65	190405-2_Tube_017_017.fcs	76.5 %	95.7 %	92.9 %	16.9 %	15.7 %	190405-2
0.553	0.911	0.763	0.157	0.12	0.0183	0.574	0.0185	0.0556	0.352	0.4076	0.3705	0.5925	0.6296	0	0.111	0	0.889	0.889	0.111	1	0	0.979	0.111	0.303	0.433	0.153	0.586	0.456	0.414	0.544	0.548	0.324	0.0533	0.0741	0.3773	0.6221	0.3981	0.6013	0.0418	0.0319	0.504	0.385	190426-2_Tube_002_002.fcs	73.9 %	97.3 %	66.0 %	16.7 %	11.0 %	190426-2
0.689	0.978	0.325	0.025	0.0081	0.009	0.8	0	0	0.2	0.2	0.2	0.8	0.8	0	0	0	1	1	0	1	0	0.987	0.145	0.47	0.37	0.0145	0.3845	0.4845	0.615	0.515	0.365	0.2	0.0962	0.339	0.2962	0.704	0.539	0.4612	0.0143	0.0046	0.109	0.0354	190426-2_Tube_003_003.fcs	55.4 %	91.5 %	15.8 %	75.6 %	11.9 %	190426-2
0.701	0.966	0.472	0.0452	0.0213	0.0163	0.5	0	0.0833	0.417	0.5003	0.417	0.5	0.5833	0	0	0	1	1	0	1	0	0.982	0.168	0.229	0.479	0.125	0.604	0.354	0.397	0.647	0.399	0.24	0.061	0.3	0.301	0.699	0.54	0.46	0.0192	0.009	0.149	0.0701	190426-2_Tube_004_004.fcs	54.6 %	94.0 %	36.7 %	36.3 %	13.3 %	190426-2
0.757	0.947	0.789	0.103	0.0808	0.0477	0.823	0.0323	0.0323	0.113	0.1453	0.1453	0.8553	0.8553	0	0.177	0	0.823	0.823	0.177	1	0	0.949	0.207	0.29	0.356	0.148	0.504	0.438	0.497	0.563	0.363	0.316	0.0722	0.249	0.3882	0.612	0.565	0.4352	0.0316	0.025	0.481	0.379	190426-2_Tube_005_005.fcs	78.4 %	95.2 %	78.3 %	21.1 %	16.5 %	190426-2
0.803	0.93	0.86	0.152	0.131	0.0083	0.481	0.037	0.0741	0.407	0.4811	0.444	0.518	0.5551	0.037	0.148	0.037	0.778	0.815	0.185	0.926	0.074	0.99	0.169	0.272	0.389	0.17	0.559	0.442	0.441	0.558	0.456	0.281	0.0709	0.193	0.3519	0.649	0.474	0.5269	0.0294	0.0253	0.397	0.341	190426-2_Tube_006_006.fcs	81.7 %	94.6 %	83.8 %	17.8 %	14.9 %	190426-2
0.766	0.925	0.783	0.158	0.124	0.0282	0.762	0.0952	0	0.143	0.143	0.2382	0.8572	0.762	0	0.0952	0	0.905	0.905	0.0952	1.0002	0	0.974	0.14	0.397	0.395	0.0678	0.4628	0.4648	0.537	0.535	0.697	0.135	0.0124	0.156	0.1474	0.853	0.291	0.7094	0.0302	0.0236	0.59	0.462	190426-2_Tube_007_007.fcs	81.8 %	95.8 %	76.9 %	14.4 %	11.1 %	190426-2
0.351	0.945	0.285	0.0251	0.0072	0.0153	0.5	0.5	0	0	0	0.5	1	0.5	0	0	0	1	1	0	1	0	0.985	0.225	0.264	0.473	0.0388	0.5118	0.3028	0.489	0.698	0.186	0.124	0.0543	0.636	0.1783	0.822	0.76	0.2403	0.0176	0.005	0.166	0.0474	190426-2_Tube_008_008.fcs	70.8 %	93.8 %	24.6 %	64.6 %	15.9 %	190426-2
0.48	0.92	0.493	0.209	0.103	0.0275	0.875	0.025	0	0.1	0.1	0.125	0.9	0.875	0	0.05	0	0.95	0.95	0.05	1	0	0.972	0.165	0.307	0.398	0.13	0.528	0.437	0.472	0.563	0.589	0.235	0.0255	0.15	0.2605	0.739	0.385	0.6145	0.156	0.0766	0.414	0.204	190426-2_Tube_009_009.fcs	47.2 %	95.5 %	53.2 %	33.6 %	17.9 %	190426-2
0.828	0.936	0.895	0.236	0.211	0.0218	0.555	0.0182	0.0364	0.391	0.4274	0.4092	0.5732	0.5914	0	0.0545	0.0091	0.936	0.9451	0.0545	0.9905	0.0091	0.98	0.0909	0.168	0.57	0.171	0.741	0.339	0.2589	0.6609	0.642	0.119	0.0411	0.198	0.1601	0.84	0.317	0.6831	0.0543	0.0486	0.491	0.439	190426-2_Tube_010_010.fcs	87.0 %	96.3 %	87.7 %	11.6 %	10.1 %	190426-2
0.454	0.939	0.822	0.155	0.127	0.0483	0.573	0.0653	0.0251	0.337	0.3621	0.4023	0.6383	0.5981	0	0.0553	0	0.945	0.945	0.0553	1.0003	0	0.956	0.105	0.265	0.518	0.111	0.629	0.376	0.37	0.623	0.655	0.133	0.0439	0.168	0.1769	0.823	0.301	0.6989	0.103	0.0846	0.444	0.365	190426-2_Tube_011_011.fcs	42.0 %	94.4 %	83.0 %	32.4 %	26.9 %	190426-2
0.755	0.91	0.788	0.0603	0.0476	0.0875	0.713	0.0164	0.0164	0.254	0.2704	0.2704	0.7294	0.7294	0	0.27	0	0.73	0.73	0.27	1	0	0.908	0.3	0.402	0.183	0.115	0.298	0.517	0.702	0.483	0.33	0.483	0.0079	0.179	0.4909	0.509	0.662	0.3379	0.0382	0.0301	0.538	0.424	190426-2_Tube_012_012.fcs	85.6 %	96.7 %	79.9 %	17.9 %	14.3 %	190426-2
0.471	0.974	0.164	0.0028	0.00046	0.148	0.5	0.25	0.25	0	0.25	0.25	0.75	0.75	0	0.25	0	0.75	0.75	0.25	1	0	0.852	0.087	0.304	0.609	0	0.609	0.304	0.391	0.696	0.0435	0.391	0.0435	0.522	0.4345	0.5655	0.913	0.087	0.0078	0.0013	0.237	0.0388	190426-2_Tube_013_013.fcs	41.9 %	95.9 %	10.7 %	51.7 %	5.50 %	190426-2
0.729	0.949	0.307	0.0807	0.0248	0.136	0.661	0	0.023	0.316	0.339	0.316	0.661	0.684	0	0.149	0.0057	0.845	0.8507	0.149	0.994	0.0057	0.854	0.487	0.192	0.132	0.19	0.322	0.382	0.679	0.619	0.129	0.382	0.0312	0.457	0.4132	0.586	0.839	0.1602	0.118	0.0363	0.45	0.138	190426-2_Tube_014_014.fcs	68.1 %	96.9 %	35.6 %	29.0 %	10.3 %	190426-2
0.766	0.944	0.671	0.0714	0.0479	0.209	0.638	0.0341	0.0279	0.3	0.3279	0.3341	0.6721	0.6659	0.0031	0.142	0	0.854	0.854	0.1451	0.996	0.0031	0.791	0.39	0.27	0.144	0.196	0.34	0.466	0.66	0.534	0.155	0.45	0.0254	0.37	0.4754	0.525	0.82	0.1804	0.0752	0.0504	0.335	0.225	190426-2_Tube_015_015.fcs	70.6 %	95.3 %	67.9 %	26.9 %	18.3 %	190426-2
0.767	0.937	0.734	0.123	0.0903	0.145	0.826	0.013	0.0078	0.153	0.1608	0.166	0.839	0.8338	0	0.353	0	0.647	0.647	0.353	1	0	0.855	0.363	0.351	0.132	0.154	0.286	0.505	0.714	0.495	0.351	0.485	0.0167	0.147	0.5017	0.498	0.632	0.3677	0.0637	0.0468	0.392	0.288	190426-2_Tube_016_016.fcs	73.9 %	95.1 %	71.8 %	21.1 %	15.2 %	190426-2
0.676	0.955	0.725	0.17	0.123	0.0439	0.532	0.0886	0.0949	0.285	0.3799	0.3736	0.6206	0.6269	0.0063	0.108	0	0.886	0.886	0.1143	0.994	0.0063	0.956	0.108	0.47	0.366	0.0555	0.4215	0.5255	0.578	0.474	0.336	0.545	0.0145	0.104	0.5595	0.44	0.649	0.3505	0.037	0.0268	0.561	0.407	190503-2_Tube_002_002.fcs	82.7 %	98.1 %	68.4 %	19.6 %	13.4 %	190503-2
0.812	0.976	0.239	0.033	0.0079	0.028	0.143	0.571	0.143	0.143	0.286	0.714	0.714	0.286	0	0.429	0	0.571	0.571	0.429	1	0	0.972	0.206	0.535	0.253	0.0062	0.2592	0.5412	0.741	0.459	0.0741	0.58	0.0185	0.327	0.5985	0.4011	0.907	0.0926	0.0154	0.0037	0.118	0.0281	190503-2_Tube_003_003.fcs	68.4 %	96.1 %	28.4 %	72.0 %	20.4 %	190503-2
0.596	0.971	0.385	0.214	0.0822	0.121	0.616	0.0404	0.0337	0.31	0.3437	0.3504	0.6564	0.6497	0.0022	0.151	0.0022	0.845	0.8472	0.1532	0.996	0.0044	0.879	0.169	0.183	0.46	0.188	0.648	0.371	0.352	0.629	0.115	0.621	0.005	0.259	0.626	0.374	0.88	0.12	0.0676	0.026	0.314	0.121	190503-2_Tube_004_004.fcs	51.6 %	96.9 %	51.5 %	23.2 %	11.9 %	190503-2
0.868	0.969	0.733	0.25	0.183	0.108	0.445	0.0676	0.0801	0.407	0.4871	0.4746	0.5126	0.5251	0.0089	0.155	0.0036	0.833	0.8366	0.1639	0.988	0.0125	0.892	0.0737	0.171	0.591	0.165	0.756	0.336	0.2447	0.6647	0.194	0.612	0.0171	0.176	0.6291	0.37	0.788	0.2111	0.0423	0.031	0.434	0.318	190503-2_Tube_005_005.fcs	80.0 %	96.5 %	77.5 %	19.4 %	15.0 %	190503-2
0.767	0.959	0.769	0.225	0.173	0.187	0.687	0.0856	0.0462	0.181	0.2272	0.2666	0.7726	0.7332	0.0101	0.226	0.0045	0.759	0.7635	0.2361	0.985	0.0146	0.817	0.164	0.386	0.353	0.0976	0.4506	0.4836	0.55	0.517	0.308	0.51	0.0258	0.156	0.5358	0.464	0.666	0.3338	0.0538	0.0414	0.454	0.349	190503-2_Tube_006_006.fcs	67.7 %	96.7 %	80.0 %	22.5 %	18.0 %	190503-2
0.767	0.956	0.955	0.206	0.197	0.0327	0.303	0.0207	0.0207	0.655	0.6757	0.6757	0.3237	0.3237	0.0207	0.0897	0	0.89	0.89	0.1104	0.9797	0.0207	0.967	0.049	0.15	0.589	0.211	0.8	0.361	0.199	0.638	0.533	0.304	0.113	0.0506	0.417	0.5836	0.3546	0.646	0.0668	0.0638	0.596	0.569	190503-2_Tube_007_007.fcs	78.4 %	95.7 %	92.8 %	8.16 %	7.57 %	190503-2
0.72	0.976	0.242	0.0083	0.002	0.0142	0	1	0	0	0	1	1	0	0	0	0	1	1	0	1	0	0.986	0.0863	0.201	0.676	0.036	0.712	0.237	0.2873	0.7623	0.115	0.0935	0.129	0.662	0.2225	0.777	0.7555	0.244	0.0077	0.0019	0.215	0.0519	190503-2_Tube_008_008.fcs	59.3 %	97.0 %	18.6 %	38.5 %	7.15 %	190503-2
0.755	0.966	0.209	0.155	0.0324	0.0985	0.69	0.0196	0.0131	0.278	0.2911	0.2976	0.7096	0.7031	0.0163	0.141	0	0.843	0.843	0.1573	0.984	0.0163	0.901	0.416	0.0907	0.176	0.317	0.493	0.4077	0.5067	0.592	0.18	0.285	0.0479	0.487	0.3329	0.667	0.772	0.2279	0.0602	0.0126	0.41	0.0858	190503-2_Tube_009_009.fcs	64.5 %	97.0 %	30.7 %	22.2 %	6.83 %	190503-2
0.693	0.945	0.736	0.241	0.178	0.0596	0.684	0.0195	0.013	0.283	0.296	0.3025	0.7035	0.697	0.0163	0.254	0	0.73	0.73	0.2703	0.984	0.0163	0.944	0.199	0.13	0.339	0.332	0.671	0.462	0.329	0.538	0.43	0.332	0.0725	0.165	0.4045	0.595	0.497	0.5025	0.0919	0.0677	0.498	0.367	190503-2_Tube_010_010.fcs	70.7 %	95.8 %	77.0 %	14.8 %	11.4 %	190503-2
0.709	0.953	0.694	0.189	0.131	0.0469	0.54	0.0317	0.0106	0.418	0.4286	0.4497	0.5717	0.5506	0.0106	0.164	0	0.825	0.825	0.1746	0.989	0.0106	0.953	0.14	0.161	0.432	0.267	0.699	0.428	0.301	0.572	0.466	0.296	0.101	0.138	0.397	0.604	0.434	0.567	0.0629	0.0436	0.555	0.385	190503-2_Tube_011_011.fcs	77.1 %	97.1 %	74.4 %	14.7 %	10.9 %	190503-2
0.8	0.944	0.917	0.0853	0.0782	0.116	0.749	0.0045	0.0269	0.22	0.2469	0.2245	0.7535	0.7759	0.0045	0.39	0	0.605	0.605	0.3945	0.995	0.0045	0.884	0.119	0.102	0.381	0.398	0.779	0.5	0.221	0.5	0.504	0.341	0.0094	0.146	0.3504	0.65	0.487	0.5134	0.0398	0.0365	0.577	0.529	190503-2_Tube_012_012.fcs	86.4 %	97.2 %	88.1 %	16.3 %	14.3 %	190503-2
0.692	0.968	0.422	0.0222	0.0094	0.0613	0.9	0.0333	0.0333	0.0333	0.0666	0.0666	0.9333	0.9333	0	0.3	0	0.7	0.7	0.3	1	0	0.939	0.386	0.2	0.336	0.0784	0.4144	0.2784	0.586	0.722	0.227	0.264	0.024	0.486	0.288	0.713	0.75	0.251	0.0093	0.0039	0.164	0.0691	190503-2_Tube_013_013.fcs	51.4 %	93.1 %	38.8 %	63.0 %	24.4 %	190503-2
0.51	0.929	0.745	0.0987	0.0736	0.0477	0.205	0	0.0227	0.773	0.7957	0.773	0.205	0.2277	0	0.0682	0	0.932	0.932	0.0682	1.0002	0	0.952	0.0614	0.0353	0.228	0.676	0.904	0.7113	0.0967	0.2894	0.28	0.404	0.0193	0.297	0.4233	0.577	0.701	0.2993	0.0452	0.0337	0.282	0.21	190503-2_Tube_014_014.fcs	52.0 %	91.3 %	65.6 %	47.5 %	31.2 %	190503-2
0.741	0.947	0.884	0.146	0.129	0.034	0.393	0	0.0374	0.57	0.6074	0.57	0.393	0.4304	0	0.0841	0	0.916	0.916	0.0841	1.0001	0	0.966	0.0794	0.15	0.454	0.316	0.77	0.466	0.2294	0.5334	0.438	0.397	0.0494	0.116	0.4464	0.554	0.513	0.4874	0.0539	0.0476	0.513	0.453	190503-2_Tube_015_015.fcs	71.8 %	95.1 %	88.8 %	22.1 %	19.6 %	190503-2
0.775	0.924	0.711	0.0609	0.0433	0.0401	0.577	0.0192	0.0192	0.385	0.4042	0.4042	0.5962	0.5962	0.0192	0.0385	0	0.942	0.942	0.0577	0.9805	0.0192	0.96	0.201	0.141	0.497	0.162	0.659	0.303	0.342	0.698	0.23	0.15	0.0273	0.592	0.1773	0.822	0.742	0.2573	0.0195	0.0139	0.412	0.293	190503-2_Tube_016_016.fcs	81.4 %	94.4 %	66.4 %	23.0 %	15.3 %	190503-2
0.665	0.956	0.925	0.26	0.241	0.0347	0.925	0.0088	0	0.0661	0.0661	0.0749	0.9338	0.925	0.0044	0.308	0	0.687	0.687	0.3124	0.995	0.0044	0.965	0.21	0.57	0.157	0.0629	0.2199	0.6329	0.78	0.367	0.452	0.484	0.0081	0.0561	0.4921	0.5081	0.5401	0.4601	0.0386	0.0357	0.498	0.461	190508-2_Tube_002_002.fcs	75.8 %	96.6 %	86.0 %	12.0 %	10.3 %	190508-2
0.481	0.954	0.242	0.0371	0.009	0.0383	0.882	0.0588	0	0.0588	0.0588	0.1176	0.9408	0.882	0.0588	0.147	0	0.794	0.794	0.2058	0.941	0.0588	0.958	0.385	0.505	0.0881	0.0212	0.1093	0.5262	0.89	0.4731	0.187	0.508	0.0552	0.25	0.5632	0.437	0.758	0.2422	0.0161	0.0039	0.185	0.0448	190508-2_Tube_003_003.fcs	28.1 %	93.9 %	36.7 %	48.4 %	17.7 %	190508-2
0.587	0.954	0.449	0.25	0.112	0.0576	0.624	0	0.0087	0.367	0.3757	0.367	0.624	0.6327	0.0029	0.175	0	0.822	0.822	0.1779	0.997	0.0029	0.938	0.3	0.251	0.196	0.253	0.449	0.504	0.551	0.496	0.249	0.497	0.0181	0.236	0.5151	0.485	0.733	0.2671	0.0589	0.0264	0.313	0.14	190508-2_Tube_004_004.fcs	51.7 %	95.2 %	65.5 %	16.1 %	10.5 %	190508-2
0.403	0.933	0.844	0.174	0.146	0.0538	0.603	0.0214	0.0342	0.342	0.3762	0.3634	0.6244	0.6372	0.0085	0.154	0	0.838	0.838	0.1625	0.992	0.0085	0.942	0.135	0.355	0.351	0.159	0.51	0.514	0.49	0.486	0.349	0.506	0.0181	0.126	0.5241	0.475	0.632	0.3671	0.0448	0.0378	0.508	0.428	190508-2_Tube_005_005.fcs	32.0 %	93.7 %	84.2 %	17.0 %	14.3 %	190508-2
0.904	0.951	0.968	0.182	0.176	0.0612	0.599	0.0272	0.0117	0.362	0.3737	0.3892	0.6262	0.6107	0.0078	0.175	0	0.817	0.817	0.1828	0.992	0.0078	0.936	0.144	0.386	0.339	0.131	0.47	0.517	0.53	0.483	0.417	0.461	0.0181	0.105	0.4791	0.522	0.566	0.4351	0.0324	0.0313	0.475	0.459	190508-2_Tube_006_006.fcs	82.6 %	95.0 %	93.7 %	17.4 %	16.3 %	190508-2
0.51	0.943	0.724	0.31	0.225	0.017	0.671	0.021	0	0.308	0.308	0.329	0.692	0.671	0.021	0.217	0	0.762	0.762	0.238	0.979	0.021	0.983	0.0925	0.331	0.422	0.154	0.576	0.485	0.4235	0.5145	0.648	0.32	0.0092	0.0221	0.3292	0.6701	0.3421	0.6572	0.0965	0.0699	0.279	0.202	190508-2_Tube_007_007.fcs	55.8 %	95.4 %	69.7 %	18.8 %	13.1 %	190508-2
0.513	0.949	0.292	0.113	0.033	0.0079	0.667	0.0556	0	0.278	0.278	0.3336	0.7226	0.667	0	0.0556	0	0.944	0.944	0.0556	0.9996	0	0.992	0.199	0.347	0.336	0.118	0.454	0.465	0.546	0.535	0.314	0.505	0.0595	0.121	0.5645	0.435	0.626	0.3735	0.0502	0.0147	0.167	0.0488	190508-2_Tube_008_008.fcs	27.7 %	95.3 %	35.5 %	46.7 %	16.6 %	190508-2
0.625	0.929	0.77	0.439	0.338	0.0159	0.711	0	0.0063	0.283	0.2893	0.283	0.711	0.7173	0	0.189	0	0.811	0.811	0.189	1	0	0.983	0.131	0.214	0.415	0.239	0.654	0.453	0.345	0.546	0.476	0.473	0.0076	0.0435	0.4806	0.5195	0.5165	0.4836	0.137	0.105	0.234	0.18	190508-2_Tube_009_009.fcs	64.8 %	94.7 %	79.9 %	7.94 %	6.34 %	190508-2
0.69	0.933	0.62	0.239	0.148	0.0265	0.742	0.0303	0.0076	0.22	0.2276	0.2503	0.7723	0.7496	0.0076	0.273	0	0.72	0.72	0.2806	0.993	0.0076	0.973	0.139	0.326	0.39	0.145	0.535	0.471	0.465	0.529	0.63	0.292	0.0209	0.0576	0.3129	0.6876	0.3496	0.6509	0.166	0.103	0.317	0.197	190508-2_Tube_010_010.fcs	75.4 %	94.8 %	72.0 %	14.5 %	10.5 %	190508-2
0.698	0.929	0.765	0.264	0.202	0.0296	0.669	0.0166	0.011	0.304	0.315	0.3206	0.6856	0.68	0.0055	0.215	0	0.779	0.779	0.2205	0.994	0.0055	0.97	0.131	0.251	0.421	0.197	0.618	0.448	0.382	0.552	0.531	0.374	0.0206	0.0743	0.3946	0.6053	0.4483	0.5516	0.131	0.101	0.271	0.208	190508-2_Tube_011_011.fcs	77.2 %	95.8 %	78.5 %	13.7 %	10.8 %	190508-2
0.806	0.946	0.771	0.293	0.226	0.003	0.619	0	0.0476	0.333	0.3806	0.333	0.619	0.6666	0.0476	0.0476	0	0.905	0.905	0.0952	0.9526	0.0476	0.997	0.0435	0.613	0.327	0.0162	0.3432	0.6292	0.6565	0.3705	0.816	0.132	0.0351	0.0166	0.1671	0.8326	0.1486	0.8511	0.0344	0.0265	0.57	0.44	190508-2_Tube_012_012.fcs	82.9 %	97.4 %	81.8 %	11.6 %	9.50 %	190508-2
0.581	0.963	0.3	0.0248	0.0074	0.0206	0.462	0.0769	0.154	0.308	0.462	0.3849	0.5389	0.616	0.0769	0.0769	0	0.846	0.846	0.1538	0.9229	0.0769	0.983	0.179	0.573	0.242	0.0064	0.2484	0.5794	0.752	0.421	0.304	0.213	0.213	0.271	0.426	0.575	0.484	0.517	0.0197	0.0059	0.208	0.0625	190508-2_Tube_013_013.fcs	47.8 %	97.1 %	26.7 %	40.2 %	10.7 %	190508-2
0.47	0.919	0.742	0.0467	0.0346	0.0192	0.409	0.0909	0.0455	0.455	0.5005	0.5459	0.4999	0.4545	0	0.136	0	0.864	0.864	0.136	1	0	0.982	0.226	0.214	0.305	0.255	0.56	0.469	0.44	0.531	0.199	0.566	0.0365	0.198	0.6025	0.397	0.764	0.2355	0.0333	0.0247	0.606	0.449	190508-2_Tube_014_014.fcs	51.5 %	93.3 %	74.5 %	26.2 %	19.5 %	190508-2
0.827	0.951	0.722	0.119	0.086	0.0038	0.8	0.1	0	0.1	0.1	0.2	0.9	0.8	0	0	0	1	1	0	1	0	0.997	0.136	0.307	0.408	0.149	0.557	0.456	0.443	0.544	0.674	0.263	0.0123	0.0503	0.2753	0.7243	0.3133	0.6863	0.0426	0.0307	0.63	0.455	190508-2_Tube_015_015.fcs	76.9 %	95.7 %	81.0 %	12.2 %	9.92 %	190508-2
0.807	0.949	0.677	0.222	0.151	0.0039	0.789	0.0526	0	0.158	0.158	0.2106	0.8416	0.789	0	0.0526	0	0.947	0.947	0.0526	0.9996	0	0.996	0.114	0.394	0.382	0.11	0.492	0.504	0.508	0.496	0.758	0.173	0.029	0.04	0.202	0.798	0.213	0.787	0.0534	0.0362	0.558	0.378	190508-2_Tube_016_016.fcs	67.7 %	95.0 %	74.9 %	11.4 %	8.51 %	190508-2
0.876	0.98	0.774	0.171	0.133	0.0201	0.753	0.0548	0.0137	0.178	0.1917	0.2328	0.8078	0.7667	0.0137	0.123	0.0137	0.849	0.8627	0.1367	0.972	0.0274	0.979	0.143	0.319	0.445	0.0935	0.5385	0.4125	0.462	0.588	0.529	0.325	0.0755	0.0713	0.4005	0.6003	0.3963	0.6045	0.0337	0.0261	0.646	0.5	190510-2_Tube_002_002.fcs	82.5 %	96.1 %	87.1 %	9.34 %	8.14 %	190510-2
0.497	0.966	0.572	0.0066	0.0038	0.047	0.286	0	0.714	0	0.714	0	0.286	1	0	0	0	1	1	0	1	0	0.94	0.143	0.179	0.671	0.0071	0.6781	0.1861	0.322	0.814	0.0857	0.136	0.0357	0.743	0.1717	0.8287	0.879	0.1214	0.0122	0.007	0.0982	0.0562	190510-2_Tube_003_003.fcs	38.0 %	93.0 %	44.3 %	67.7 %	30.0 %	190510-2
0.883	0.987	0.617	0.131	0.0809	0.0512	0.49	0.0201	0.0268	0.463	0.4898	0.4831	0.5101	0.5168	0.0134	0.0738	0	0.913	0.913	0.0872	0.9868	0.0134	0.948	0.156	0.187	0.43	0.227	0.657	0.414	0.343	0.586	0.409	0.295	0.0746	0.221	0.3696	0.63	0.516	0.4836	0.0616	0.038	0.493	0.304	190510-2_Tube_004_004.fcs	77.8 %	95.9 %	75.9 %	14.3 %	10.9 %	190510-2
0.898	0.985	0.614	0.129	0.079	0.0599	0.509	0.0364	0.0788	0.376	0.4548	0.4124	0.5454	0.5878	0.0061	0.0545	0.0061	0.933	0.9391	0.0606	0.9875	0.0122	0.936	0.112	0.202	0.514	0.172	0.686	0.374	0.314	0.626	0.509	0.232	0.0931	0.166	0.3251	0.675	0.398	0.6021	0.0549	0.0337	0.481	0.295	190510-2_Tube_005_005.fcs	80.4 %	97.1 %	76.8 %	13.8 %	10.6 %	190510-2
0.918	0.98	0.648	0.117	0.0756	0.0451	0.64	0.0811	0.018	0.261	0.279	0.3421	0.7211	0.658	0	0.0541	0	0.946	0.946	0.0541	1.0001	0	0.953	0.12	0.245	0.495	0.14	0.635	0.385	0.365	0.615	0.569	0.239	0.0691	0.122	0.3081	0.691	0.361	0.6381	0.0289	0.0187	0.535	0.346	190510-2_Tube_006_006.fcs	82.0 %	95.7 %	78.3 %	14.0 %	11.0 %	190510-2
0.937	0.966	0.783	0.284	0.222	0.005	0.581	0.0968	0	0.323	0.323	0.4198	0.6778	0.581	0.0323	0.0645	0	0.903	0.903	0.0968	0.9675	0.0323	0.995	0.204	0.231	0.328	0.237	0.565	0.468	0.435	0.532	0.559	0.373	0.0248	0.0431	0.3978	0.6021	0.4161	0.5838	0.0434	0.034	0.545	0.427	190510-2_Tube_007_007.fcs	91.5 %	98.0 %	77.2 %	11.9 %	9.19 %	190510-2
0.545	0.979	0.221	0.0513	0.0114	0.0085	0.5	0	0.5	0	0.5	0	0.5	1	0	0.5	0	0.5	0.5	0.5	1	0	0.991	0.429	0.403	0.109	0.0579	0.1669	0.4609	0.832	0.538	0.322	0.485	0.0236	0.17	0.5086	0.492	0.655	0.3456	0.0513	0.0114	0.248	0.0549	190510-2_Tube_008_008.fcs	44.8 %	94.8 %	18.6 %	55.3 %	10.3 %	190510-2
0.338	0.955	0.644	0.228	0.147	0.0298	0.776	0.0306	0.0102	0.184	0.1942	0.2146	0.8066	0.7862	0.0306	0.224	0.0102	0.735	0.7452	0.2546	0.959	0.0408	0.97	0.255	0.144	0.276	0.325	0.601	0.469	0.399	0.531	0.437	0.466	0.0213	0.0761	0.4873	0.5131	0.5421	0.4583	0.157	0.101	0.349	0.225	190510-2_Tube_009_009.fcs	26.4 %	93.8 %	70.5 %	35.6 %	25.1 %	190510-2
0.821	0.982	0.643	0.38	0.244	0.0274	0.528	0.0558	0.0258	0.391	0.4168	0.4468	0.5838	0.5538	0.0215	0.142	0.0043	0.833	0.8373	0.1635	0.975	0.0258	0.973	0.111	0.105	0.462	0.322	0.784	0.427	0.216	0.573	0.356	0.474	0.0554	0.114	0.5294	0.47	0.588	0.4114	0.0684	0.044	0.368	0.237	190510-2_Tube_010_010.fcs	78.9 %	97.2 %	77.4 %	5.87 %	4.54 %	190510-2
0.82	0.98	0.697	0.319	0.223	0.0355	0.735	0.0356	0.004	0.225	0.229	0.2606	0.7706	0.739	0.0119	0.138	0.004	0.846	0.85	0.1499	0.984	0.0159	0.964	0.172	0.189	0.371	0.268	0.639	0.457	0.361	0.543	0.567	0.351	0.0335	0.0479	0.3845	0.6149	0.3989	0.6005	0.041	0.0286	0.422	0.294	190510-2_Tube_011_011.fcs	77.5 %	96.7 %	73.3 %	14.0 %	10.3 %	190510-2
0.841	0.981	0.691	0.156	0.108	0.0209	0.592	0	0.0563	0.352	0.4083	0.352	0.592	0.6483	0.0141	0.0282	0.0282	0.93	0.9582	0.0423	0.9582	0.0423	0.979	0.0898	0.283	0.506	0.121	0.627	0.404	0.3728	0.5958	0.36	0.24	0.256	0.144	0.496	0.504	0.384	0.616	0.0155	0.0107	0.573	0.396	190510-2_Tube_012_012.fcs	79.2 %	97.2 %	80.5 %	13.8 %	11.1 %	190510-2
0.502	0.959	0.277	0.0142	0.0039	0.0612	0.333	0.333	0.167	0.167	0.334	0.5	0.666	0.5	0	0	0	1	1	0	1	0	0.939	0.304	0.283	0.37	0.0435	0.4135	0.3265	0.587	0.674	0.13	0.261	0.163	0.446	0.424	0.576	0.707	0.293	0.0162	0.0045	0.164	0.0455	190510-2_Tube_013_013.fcs	49.5 %	96.1 %	19.5 %	61.2 %	11.9 %	190510-2
0.735	0.971	0.436	0.289	0.126	0.0273	0.667	0	0.031	0.302	0.333	0.302	0.667	0.698	0.0155	0.0775	0	0.907	0.907	0.093	0.9845	0.0155	0.973	0.271	0.213	0.266	0.25	0.516	0.463	0.484	0.537	0.406	0.36	0.0448	0.19	0.4048	0.596	0.55	0.4508	0.0672	0.0293	0.29	0.127	190510-2_Tube_014_014.fcs	48.5 %	96.1 %	67.1 %	17.2 %	11.5 %	190510-2
0.456	0.971	0.58	0.142	0.0821	0.0559	0.59	0.016	0.0053	0.388	0.3933	0.404	0.606	0.5953	0.0053	0.0266	0.0053	0.963	0.9683	0.0319	0.9896	0.0106	0.944	0.2	0.273	0.34	0.187	0.527	0.46	0.473	0.54	0.276	0.345	0.0894	0.29	0.4344	0.566	0.635	0.3654	0.0349	0.0202	0.409	0.237	190510-2_Tube_015_015.fcs	44.4 %	95.2 %	64.7 %	21.6 %	14.0 %	190510-2
0.833	0.977	0.799	0.114	0.0911	0.0646	0.455	0.0061	0.0121	0.527	0.5391	0.5331	0.4611	0.4671	0.0061	0.0121	0.0061	0.976	0.9821	0.0182	0.9881	0.0122	0.939	0.131	0.181	0.49	0.197	0.687	0.378	0.312	0.621	0.338	0.191	0.176	0.294	0.367	0.632	0.485	0.514	0.0149	0.0119	0.431	0.344	190510-2_Tube_016_016.fcs	78.1 %	95.4 %	87.1 %	12.4 %	10.8 %	190510-2
0.91	0.969	0.747	0.187	0.14	0.0176	0.622	0.0122	0.122	0.244	0.366	0.2562	0.6342	0.744	0	0.159	0	0.841	0.841	0.159	1	0	0.982	0.144	0.528	0.248	0.0802	0.3282	0.6082	0.672	0.392	0.447	0.422	0.0383	0.0936	0.4603	0.5406	0.5156	0.4853	0.075	0.056	0.593	0.443	190514-2_Tube_002_002.fcs	86.2 %	94.3 %	87.4 %	11.9 %	10.4 %	190514-2
0.32	0.97	0.28	0.0065	0.0018	0	0	0	0	0	0	0	0	0	0	0	0	0	0	0	0	0	1	0.165	0.182	0.645	0.0083	0.6533	0.1903	0.347	0.81	0.0413	0.165	0.0496	0.744	0.2146	0.7853	0.909	0.0909	0.0142	0.004	0.22	0.0617	190514-2_Tube_003_003.fcs	25.6 %	93.0 %	29.0 %	64.1 %	18.6 %	190514-2
0.698	0.905	0.744	0.119	0.0886	0.0755	0.306	0.0188	0.0688	0.606	0.6748	0.6248	0.3248	0.3748	0	0.15	0	0.85	0.85	0.15	1	0	0.925	0.183	0.144	0.326	0.347	0.673	0.491	0.327	0.509	0.194	0.499	0.0224	0.284	0.5214	0.478	0.783	0.2164	0.0589	0.0439	0.531	0.396	190514-2_Tube_004_004.fcs	58.2 %	92.6 %	83.1 %	16.2 %	13.4 %	190514-2
0.743	0.933	0.608	0.07	0.0426	0.113	0.622	0.0244	0.0305	0.323	0.3535	0.3474	0.6464	0.6525	0.0061	0.14	0	0.854	0.854	0.1461	0.994	0.0061	0.885	0.206	0.393	0.269	0.132	0.401	0.525	0.599	0.475	0.358	0.462	0.0133	0.167	0.4753	0.525	0.629	0.3713	0.0789	0.0479	0.558	0.339	190514-2_Tube_005_005.fcs	73.4 %	93.9 %	78.7 %	15.5 %	12.2 %	190514-2
0.732	0.936	0.704	0.0583	0.041	0.178	0.408	0.0095	0.0474	0.536	0.5834	0.5455	0.4175	0.4554	0	0.0806	0	0.919	0.919	0.0806	0.9996	0	0.815	0.15	0.331	0.355	0.164	0.519	0.495	0.481	0.505	0.192	0.36	0.101	0.346	0.461	0.538	0.706	0.293	0.0655	0.0461	0.585	0.412	190514-2_Tube_006_006.fcs	77.2 %	95.1 %	83.5 %	14.1 %	11.7 %	190514-2
0.47	0.902	0.72	0.0875	0.063	0.122	0.642	0.139	0.0662	0.152	0.2182	0.291	0.781	0.7082	0	0.113	0	0.887	0.887	0.113	1	0	0.878	0.268	0.281	0.249	0.203	0.452	0.484	0.549	0.517	0.0691	0.823	0.00092	0.107	0.82392	0.1761	0.93	0.07002	0.0163	0.0117	0.58	0.418	190514-2_Tube_007_007.fcs	46.8 %	93.7 %	72.2 %	29.4 %	21.2 %	190514-2
0.641	0.844	0.332	0.0518	0.0172	0.276	0.489	0.341	0.102	0.0682	0.1702	0.4092	0.83	0.591	0	0.545	0	0.455	0.455	0.545	1	0	0.746	0.349	0.378	0.206	0.0672	0.2732	0.4452	0.727	0.555	0.0084	0.651	0.0042	0.336	0.6552	0.3444	0.987	0.0126	0.0099	0.0033	0.226	0.075	190514-2_Tube_008_008.fcs	29.8 %	85.4 %	33.8 %	62.7 %	21.2 %	190514-2
0.688	0.973	0.548	0.118	0.0646	0.159	0.462	0.0465	0.0709	0.421	0.4919	0.4675	0.5085	0.5329	0	0.0685	0	0.932	0.932	0.0685	1.0005	0	0.836	0.229	0.117	0.35	0.305	0.655	0.422	0.346	0.579	0.0816	0.709	0.0037	0.206	0.7127	0.2876	0.915	0.0853	0.0156	0.0085	0.476	0.261	190514-2_Tube_009_009.fcs	61.3 %	93.0 %	78.9 %	17.7 %	14.0 %	190514-2
0.788	0.96	0.706	0.131	0.0926	0.175	0.614	0.0915	0.0467	0.248	0.2947	0.3395	0.7055	0.6607	0.0041	0.0976	0	0.898	0.898	0.1017	0.9956	0.0041	0.825	0.261	0.21	0.33	0.199	0.529	0.409	0.471	0.591	0.147	0.735	0.0017	0.116	0.7367	0.263	0.851	0.1487	0.0121	0.0085	0.385	0.272	190514-2_Tube_010_010.fcs	51.8 %	90.4 %	86.1 %	19.8 %	17.1 %	190514-2
0.761	0.979	0.267	0.157	0.0418	0.0274	0.449	0.101	0.058	0.391	0.449	0.492	0.55	0.507	0	0.116	0	0.884	0.884	0.116	1	0	0.973	0.157	0.205	0.398	0.24	0.638	0.445	0.362	0.555	0.182	0.752	0.0037	0.0617	0.7557	0.2437	0.8137	0.1857	0.0173	0.0046	0.307	0.0818	190514-2_Tube_011_011.fcs	58.8 %	96.3 %	60.5 %	17.4 %	10.6 %	190514-2
0.579	0.922	0.909	0.034	0.0309	0.214	0.53	0.0595	0.0536	0.357	0.4106	0.4165	0.5895	0.5836	0	0.101	0	0.899	0.899	0.101	1	0	0.781	0.155	0.401	0.333	0.111	0.444	0.512	0.556	0.488	0.406	0.445	0.0131	0.135	0.4581	0.541	0.58	0.4191	0.0133	0.0121	0.565	0.514	190514-2_Tube_012_012.fcs	66.1 %	94.9 %	87.8 %	19.3 %	16.9 %	190514-2
0.281	0.894	0.488	0.0018	0.0009	0	0	0	0	0	0	0	0	0	0	0	0	0	0	0	0	0	1	0.143	0.5	0.25	0.107	0.357	0.607	0.643	0.393	0.0357	0.429	0.0357	0.5	0.4647	0.5357	0.929	0.0714	0.0053	0.0026	0.116	0.0565	190514-2_Tube_013_013.fcs	19.7 %	85.7 %	44.7 %	63.7 %	28.4 %	190514-2
0.665	0.955	0.377	0.0571	0.0215	0.165	0.368	0.0441	0.0221	0.566	0.5881	0.6101	0.4121	0.3901	0.0074	0.103	0	0.89	0.89	0.1104	0.993	0.0074	0.835	0.25	0.27	0.257	0.224	0.481	0.494	0.52	0.507	0.163	0.464	0.0276	0.345	0.4916	0.508	0.809	0.1906	0.0157	0.0059	0.252	0.0949	190514-2_Tube_014_014.fcs	47.5 %	87.7 %	58.5 %	39.6 %	23.2 %	190514-2
0.573	0.924	0.638	0.0517	0.033	0.278	0.678	0.0274	0.0274	0.267	0.2944	0.2944	0.7054	0.7054	0.0034	0.13	0	0.866	0.866	0.1334	0.996	0.0034	0.728	0.31	0.31	0.208	0.171	0.379	0.481	0.62	0.518	0.306	0.517	0.0052	0.171	0.5222	0.477	0.688	0.3112	0.0157	0.01	0.354	0.226	190514-2_Tube_015_015.fcs	60.7 %	93.0 %	77.0 %	28.3 %	21.8 %	190514-2
0.788	0.931	0.707	0.0561	0.0397	0.248	0.721	0.0418	0.0139	0.223	0.2369	0.2648	0.7628	0.7349	0.0035	0.108	0	0.889	0.889	0.1115	0.997	0.0035	0.747	0.256	0.395	0.221	0.128	0.349	0.523	0.651	0.477	0.456	0.416	0.0069	0.121	0.4229	0.577	0.537	0.4629	0.0191	0.0135	0.372	0.263	190514-2_Tube_016_016.fcs	76.6 %	91.3 %	83.4 %	22.2 %	18.5 %	190514-2
0.822	0.971	0.844	0.125	0.106	0.0061	0.538	0.0385	0.0769	0.346	0.4229	0.3845	0.5765	0.6149	0	0.154	0	0.846	0.846	0.154	1	0	0.994	0.0646	0.132	0.574	0.229	0.803	0.361	0.1966	0.6386	0.106	0.734	0.0185	0.142	0.7525	0.248	0.876	0.1245	0.024	0.0203	0.41	0.346	190814-2_Tube_002_002.fcs	77.2 %	96.7 %	80.2 %	13.9 %	11.2 %	190814-2
0.566	0.986	0.196	0.0862	0.0169	0.0125	0.6	0.3	0	0.1	0.1	0.4	0.9	0.6	0.1	0.3	0	0.6	0.6	0.4	0.9	0.1	0.988	0.333	0.398	0.173	0.0958	0.2688	0.4938	0.731	0.506	0.0189	0.285	0.029	0.667	0.314	0.6859	0.952	0.0479	0.0127	0.0025	0.0996	0.0195	190814-2_Tube_003_003.fcs	36.5 %	95.8 %	17.3 %	48.8 %	8.44 %	190814-2
0.678	0.987	0.332	0.172	0.0571	0.0186	0.761	0.0141	0.0282	0.197	0.2252	0.2111	0.7751	0.7892	0	0.0704	0	0.93	0.93	0.0704	1.0004	0	0.981	0.21	0.152	0.357	0.28	0.637	0.432	0.362	0.567	0.0764	0.626	0.0112	0.286	0.6372	0.3624	0.912	0.0876	0.0501	0.0166	0.313	0.104	190814-2_Tube_004_004.fcs	50.3 %	97.9 %	39.1 %	31.4 %	12.3 %	190814-2
0.743	0.982	0.551	0.0677	0.0373	0.0305	0.66	0	0.0213	0.319	0.3403	0.319	0.66	0.6813	0	0.0851	0	0.915	0.915	0.0851	1.0001	0	0.966	0.242	0.172	0.337	0.248	0.585	0.42	0.414	0.579	0.0973	0.612	0.0047	0.286	0.6167	0.3833	0.898	0.102	0.0163	0.009	0.462	0.255	190814-2_Tube_005_005.fcs	57.4 %	90.8 %	73.1 %	22.0 %	16.1 %	190814-2
0.794	0.953	0.818	0.309	0.252	0.0274	0.777	0.0326	0.0186	0.172	0.1906	0.2046	0.8096	0.7956	0.0279	0.107	0	0.865	0.865	0.1349	0.972	0.0279	0.97	0.123	0.317	0.39	0.169	0.559	0.486	0.44	0.513	0.428	0.32	0.114	0.137	0.434	0.565	0.457	0.542	0.0975	0.0797	0.345	0.282	190814-2_Tube_006_006.fcs	79.6 %	97.5 %	81.1 %	20.1 %	16.3 %	190814-2
0.736	0.983	0.354	0.135	0.0478	0.0531	0.784	0.0247	0.0062	0.185	0.1912	0.2097	0.8087	0.7902	0	0.037	0	0.963	0.963	0.037	1	0	0.941	0.409	0.253	0.177	0.161	0.338	0.414	0.662	0.586	0.221	0.295	0.0627	0.421	0.3577	0.642	0.716	0.2837	0.0359	0.0127	0.397	0.141	190814-2_Tube_007_007.fcs	63.0 %	97.2 %	52.8 %	18.1 %	9.54 %	190814-2
0.736	0.972	0.655	0.0848	0.0555	0.104	0.555	0.0157	0.0105	0.419	0.4295	0.4347	0.5707	0.5655	0	0.0052	0.0052	0.99	0.9952	0.0052	0.9952	0.0052	0.896	0.227	0.184	0.34	0.249	0.589	0.433	0.411	0.567	0.113	0.145	0.15	0.593	0.295	0.706	0.738	0.263	0.0216	0.0141	0.507	0.332	190814-2_Tube_008_008.fcs	71.1 %	95.6 %	73.5 %	15.0 %	11.0 %	190814-2
0.756	0.974	0.775	0.0494	0.0383	0.0732	0.797	0.0253	0.0127	0.165	0.1777	0.1903	0.8223	0.8097	0	0	0	1	1	0	1	0	0.934	0.509	0.205	0.134	0.152	0.286	0.357	0.714	0.643	0.118	0.124	0.0536	0.704	0.1776	0.822	0.828	0.1716	0.0091	0.0071	0.4	0.31	190814-2_Tube_009_009.fcs	73.4 %	95.8 %	83.1 %	14.2 %	11.8 %	190814-2
0.36	0.977	0.758	0.0829	0.0628	0.0116	0.577	0.115	0.0385	0.269	0.3075	0.384	0.692	0.6155	0.0385	0.192	0	0.769	0.769	0.2305	0.961	0.0385	0.988	0.0584	0.258	0.548	0.135	0.683	0.393	0.3164	0.6064	0.263	0.68	0.0063	0.0508	0.6863	0.3138	0.7308	0.2693	0.0353	0.0268	0.548	0.415	190814-2_Tube_010_010.fcs	40.6 %	97.3 %	80.2 %	29.6 %	23.7 %	190814-2
0.668	0.986	0.153	0.0267	0.0041	0.0455	0.286	0.429	0.286	0	0.286	0.429	0.715	0.572	0	0.143	0.286	0.571	0.857	0.143	0.714	0.286	0.935	0.146	0.597	0.222	0.0347	0.2567	0.6317	0.743	0.368	0.125	0.257	0.139	0.479	0.396	0.604	0.736	0.264	0.0255	0.0039	0.131	0.0201	190814-2_Tube_011_011.fcs	59.8 %	97.5 %	11.6 %	66.9 %	7.79 %	190814-2
0.54	0.987	0.324	0.0878	0.0285	0.0176	0.744	0.0256	0.0256	0.205	0.2306	0.2306	0.7696	0.7696	0	0.0256	0	0.974	0.974	0.0256	0.9996	0	0.982	0.13	0.296	0.449	0.125	0.574	0.421	0.426	0.579	0.254	0.424	0.0534	0.268	0.4774	0.522	0.692	0.3074	0.0216	0.007	0.199	0.0646	190814-2_Tube_012_012.fcs	35.0 %	97.6 %	43.8 %	33.9 %	14.9 %	190814-2
0.716	0.983	0.666	0.0889	0.0592	0.0317	0.619	0.0159	0.0317	0.333	0.3647	0.3489	0.6349	0.6507	0	0.111	0	0.889	0.889	0.111	1	0	0.971	0.117	0.34	0.421	0.122	0.543	0.462	0.457	0.538	0.288	0.477	0.0249	0.211	0.5019	0.499	0.688	0.3129	0.035	0.0233	0.589	0.392	190814-2_Tube_013_013.fcs	62.8 %	96.4 %	83.0 %	18.4 %	15.3 %	190814-2
0.869	0.986	0.589	0.0459	0.027	0.0619	0.717	0.0667	0.0333	0.183	0.2163	0.2497	0.7837	0.7503	0	0.117	0	0.883	0.883	0.117	1	0	0.938	0.215	0.161	0.371	0.254	0.625	0.415	0.376	0.586	0.179	0.399	0.173	0.249	0.572	0.428	0.648	0.352	0.0197	0.0116	0.815	0.48	190814-2_Tube_014_014.fcs	80.9 %	97.6 %	70.2 %	4.95 %	3.47 %	190814-2
0.3	0.939	0.318	0.0059	0.0019	0	0	0	0	0	0	0	0	0	0	0	0	0	0	0	0	0	1	0.15	0.167	0.617	0.0667	0.6837	0.2337	0.317	0.767	0	0.333	0.0667	0.6	0.3997	0.6	0.933	0.0667	0.0103	0.0033	0.132	0.0419	190814-2_Tube_015_015.fcs	27.6 %	95.7 %	34.5 %	51.7 %	17.9 %	190814-2
0.628	0.976	0.382	0.0895	0.0342	0.0685	0.503	0.0069	0.0069	0.483	0.4899	0.4899	0.5099	0.5099	0	0.0483	0.0069	0.945	0.9519	0.0483	0.9933	0.0069	0.932	0.42	0.0558	0.0867	0.438	0.5247	0.4938	0.4758	0.5067	0.0634	0.208	0.0552	0.673	0.2632	0.7364	0.881	0.1186	0.0246	0.0094	0.56	0.214	190814-2_Tube_016_016.fcs	48.1 %	97.4 %	55.1 %	27.1 %	15.0 %	190814-2
0.817	0.985	0.726	0.0352	0.0255	0.133	0.822	0.0198	0.0297	0.129	0.1587	0.1488	0.8418	0.8517	0	0.109	0.0099	0.881	0.8909	0.109	0.99	0.0099	0.867	0.43	0.116	0.111	0.343	0.454	0.459	0.546	0.541	0.307	0.287	0.0532	0.353	0.3402	0.66	0.64	0.3602	0.0079	0.0058	0.603	0.438	190814-2_Tube_017_017.fcs	63.3 %	93.5 %	79.4 %	19.4 %	15.4 %	190814-2
0.892	0.983	0.69	0.0206	0.0142	0.0118	0.6	0	0	0.4	0.4	0.4	0.6	0.6	0	0.2	0	0.8	0.8	0.2	1	0	0.984	0.132	0.452	0.304	0.112	0.416	0.564	0.584	0.436	0.785	0.0766	0.0598	0.0789	0.1364	0.8639	0.1555	0.8448	0.0092	0.0064	0.696	0.48	190820-2_Tube_002_002.fcs	83.6 %	97.7 %	76.6 %	11.4 %	8.76 %	190820-2
0.64	0.979	0.211	0.0022	0.00047	0	0	0	0	0	0	0	0	0	0	0	0	0	0	0	0	0	1	0.08	0.24	0.64	0.04	0.68	0.28	0.32	0.72	0.08	0.4	0.04	0.48	0.44	0.56	0.88	0.12	0.0103	0.0022	0.151	0.0319	190820-2_Tube_003_003.fcs	46.3 %	95.9 %	18.5 %	49.0 %	9.08 %	190820-2
0.628	0.982	0.422	0.0211	0.0089	0.0893	0.659	0	0	0.341	0.341	0.341	0.659	0.659	0.0244	0.146	0.0488	0.78	0.8288	0.1704	0.926	0.0732	0.911	0.395	0.103	0.184	0.318	0.502	0.421	0.498	0.579	0.242	0.213	0.0646	0.481	0.2776	0.723	0.694	0.3066	0.04	0.0169	0.684	0.289	190820-2_Tube_004_004.fcs	41.8 %	96.0 %	64.6 %	13.0 %	8.37 %	190820-2
0.819	0.985	0.555	0.0101	0.0056	0.103	0.739	0.0435	0.087	0.13	0.217	0.1735	0.7825	0.826	0.0435	0.13	0.0435	0.783	0.8265	0.1735	0.913	0.087	0.879	0.153	0.224	0.459	0.163	0.622	0.387	0.377	0.612	0.194	0.0969	0.143	0.566	0.2399	0.76	0.6629	0.337	0.0121	0.0067	0.555	0.308	190820-2_Tube_005_005.fcs	76.3 %	97.2 %	50.0 %	24.9 %	12.4 %	190820-2
0.831	0.973	0.606	0.0083	0.0051	0.112	0.6	0	0.05	0.35	0.4	0.35	0.6	0.65	0	0.15	0	0.85	0.85	0.15	1	0	0.888	0.39	0.182	0.138	0.289	0.427	0.471	0.572	0.528	0.126	0.101	0.145	0.629	0.246	0.755	0.73	0.271	0.0062	0.0038	0.671	0.406	190820-2_Tube_006_006.fcs	70.6 %	96.6 %	75.0 %	13.4 %	10.1 %	190820-2
0.896	0.98	0.703	0.115	0.0811	0.0164	0.81	0.0714	0.0476	0.0714	0.119	0.1428	0.8814	0.8576	0.119	0.119	0.119	0.643	0.762	0.238	0.762	0.238	0.984	0.169	0.542	0.21	0.0794	0.2894	0.6214	0.711	0.379	0.775	0.17	0.0071	0.0472	0.1771	0.8222	0.2172	0.7821	0.0177	0.0125	0.548	0.385	190820-2_Tube_007_007.fcs	71.4 %	96.7 %	76.4 %	13.5 %	10.3 %	190820-2
0.704	0.989	0.186	0.0137	0.0025	0	0	0	0	0	0	0	0	0	0	0	0	0	0	0	0	0	1	0.0769	0.654	0.25	0.0192	0.2692	0.6732	0.7309	0.3269	0.346	0.0897	0.333	0.231	0.4227	0.577	0.3207	0.679	0.0093	0.0017	0.116	0.0216	190820-2_Tube_008_008.fcs	54.4 %	95.2 %	11.9 %	53.3 %	6.37 %	190820-2
0.771	0.989	0.322	0.0968	0.0312	0.0307	0.701	0.0149	0.0299	0.254	0.2839	0.2689	0.7159	0.7309	0.0299	0.224	0.149	0.597	0.746	0.2539	0.821	0.1789	0.968	0.22	0.347	0.297	0.136	0.433	0.483	0.567	0.517	0.596	0.179	0.0331	0.192	0.2121	0.788	0.371	0.6291	0.0182	0.0059	0.337	0.108	190820-2_Tube_009_009.fcs	55.2 %	97.2 %	47.4 %	15.0 %	7.10 %	190820-2
0.825	0.989	0.584	0.0973	0.0568	0.0254	0.63	0.0926	0.0741	0.204	0.2781	0.2966	0.7226	0.7041	0.0556	0.296	0.167	0.481	0.648	0.3516	0.777	0.2226	0.975	0.108	0.432	0.344	0.115	0.459	0.547	0.54	0.452	0.731	0.122	0.0314	0.115	0.1534	0.846	0.237	0.7624	0.0154	0.009	0.377	0.22	190820-2_Tube_010_010.fcs	75.2 %	95.0 %	71.5 %	13.7 %	9.80 %	190820-2
0.839	0.99	0.569	0.0785	0.0447	0.0695	0.588	0.0504	0.042	0.319	0.361	0.3694	0.6384	0.63	0.0336	0.16	0.084	0.723	0.807	0.1936	0.883	0.1176	0.93	0.141	0.391	0.345	0.123	0.468	0.514	0.532	0.486	0.696	0.119	0.0226	0.162	0.1416	0.858	0.281	0.7186	0.0103	0.0058	0.381	0.217	190820-2_Tube_011_011.fcs	68.2 %	95.6 %	67.1 %	12.1 %	8.12 %	190820-2
0.678	0.982	0.855	0.0297	0.0254	0.283	0.404	0.0638	0.0266	0.505	0.5316	0.5688	0.4678	0.4306	0.0426	0.117	0.0638	0.777	0.8408	0.1596	0.894	0.1064	0.717	0.214	0.0755	0.161	0.549	0.71	0.6245	0.2895	0.375	0.138	0.218	0.0566	0.587	0.2746	0.725	0.805	0.1946	0.0252	0.0215	0.812	0.694	190820-2_Tube_012_012.fcs	64.6 %	94.1 %	90.3 %	13.2 %	11.9 %	190820-2
0.726	0.978	0.125	0.0066	0.00082	0.2	0.111	0.222	0.444	0.222	0.666	0.444	0.333	0.555	0.333	0.111	0.444	0.111	0.555	0.444	0.222	0.777	0.8	0.194	0.278	0.444	0.0833	0.5273	0.3613	0.472	0.638	0.306	0.111	0.389	0.194	0.5	0.5	0.305	0.695	0.008	0.001	0.144	0.018	190820-2_Tube_013_013.fcs	51.9 %	95.2 %	13.4 %	69.9 %	9.38 %	190820-2
0.743	0.985	0.169	0.0668	0.0113	0.164	0.585	0.0154	0.0154	0.385	0.4004	0.4004	0.6004	0.6004	0.0154	0.0769	0.0615	0.846	0.9075	0.0923	0.9229	0.0769	0.821	0.374	0.113	0.153	0.359	0.512	0.472	0.487	0.527	0.233	0.141	0.141	0.485	0.282	0.718	0.626	0.374	0.137	0.0232	0.505	0.0855	190820-2_Tube_014_014.fcs	43.7 %	95.5 %	34.8 %	22.3 %	7.76 %	190820-2
0.863	0.984	0.828	0.0525	0.0435	0.0737	0.274	0	0.0357	0.69	0.7257	0.69	0.274	0.3097	0.0119	0.0952	0.0238	0.869	0.8928	0.1071	0.9642	0.0357	0.926	0.0682	0.0663	0.381	0.485	0.866	0.5513	0.1345	0.4492	0.552	0.239	0.0795	0.13	0.3185	0.682	0.369	0.6315	0.0135	0.0112	0.654	0.541	190820-2_Tube_015_015.fcs	75.0 %	96.5 %	84.1 %	10.5 %	8.86 %	190820-2
0.945	0.987	0.928	0.0271	0.0251	0.263	0.164	0.0658	0.0592	0.711	0.7702	0.7768	0.2298	0.2232	0.0066	0.0921	0.0724	0.829	0.9014	0.0987	0.9211	0.079	0.753	0.0986	0.055	0.317	0.53	0.847	0.585	0.1536	0.4156	0.17	0.128	0.161	0.541	0.289	0.711	0.669	0.331	0.0256	0.0237	0.822	0.763	190820-2_Tube_016_016.fcs	77.0 %	95.6 %	93.8 %	11.3 %	10.6 %	190820-2
[truncated: 49 more columns]

## Sheet: all(raw)
						pbmc | Freq. of Parent	single cell Freq. of Parent	pbmc/lymphocytes | Freq. of Parent	pbmc/lymphocytes/NK | Freq. of Parent	pbmc/lymphocytes/NK | Freq. of Grandparent	pbmc/lymphocytes/NK/bright | Freq. of Parent	pbmc/lymphocytes/NK/bright/B2D+2A+ | Freq. of Parent	pbmc/lymphocytes/NK/bright/B2D+2A- | Freq. of Parent	pbmc/lymphocytes/NK/bright/B2D-2A+ | Freq. of Parent	pbmc/lymphocytes/NK/bright/B2D-2A- | Freq. of Parent					pbmc/lymphocytes/NK/bright/B16+57+ | Freq. of Parent	pbmc/lymphocytes/NK/bright/B16+57- | Freq. of Parent	pbmc/lymphocytes/NK/bright/B16-57+ | Freq. of Parent	pbmc/lymphocytes/NK/bright/B16-57- | Freq. of Parent					pbmc/lymphocytes/NK/dim | Freq. of Parent	pbmc/lymphocytes/NK/dim/D2D+2A+ | Freq. of Parent	pbmc/lymphocytes/NK/dim/D2D+2A- | Freq. of Parent	pbmc/lymphocytes/NK/dim/D2D-2A+ | Freq. of Parent	pbmc/lymphocytes/NK/dim/D2D-2A- | Freq. of Parent					pbmc/lymphocytes/NK/dim/D16+57+ | Freq. of Parent	pbmc/lymphocytes/NK/dim/D16-57- | Freq. of Parent	pbmc/lymphocytes/NK/dim/D16-57+ | Freq. of Parent	pbmc/lymphocytes/NK/dim/D16+57- | Freq. of Parent					pbmc/lymphocytes/NKT | Freq. of Parent	pbmc/lymphocytes/NKT | Freq. of Grandparent	pbmc/lymphocytes/T | Freq. of Parent	pbmc/lymphocytes/T | Freq. of Grandparent
			file namet						NK																																				NKT		T
											bright																	dim																	in lympho	in pbmc	in lymph	in pbmc
#ATG	group	POD	set 1	set 2	set3	pbmc	single cell	lymphocyte	NK in lympho	NK in pbmc	%	B2D+2A+	B2D+2A-	B2D-2A+	B2D-2A-	B_NKG2D-	B_NKG2A-	B_NKG2D+	B_NKG2A+	B16+57+	B16+57-	B16-57+	B16-57-	B_CD16-	B_CD16+	B_CD57-	B_CD57+	%	D2D+2A+	D2D+2A-	D2D-2A+	D2D-2A-	D_NKG2D-	D_NKG2A-	D_NKG2D+	D_NKG2A+	D16+57+	D16-57-	D16-57+	D16+57-	D_CD16-	D_CD16+	D_CD57-	D_CD57+
#73	0	PreOP	181113_Tube_016_016.fcs	181113_Tube_021_021.fcs	181113_Tube_026_026.fcs	93.7	98.9	64.7	18.6	12	2.86	70.9	6.36	13.6	9.09	22.69	15.45	77.26	84.5	0	38.2	0	61.8	61.8	38.2	100	0	97	41.5	37.1	15	6.38	21.38	43.48	78.6	56.5	62.5	34.2	0.8	2.49	35	64.99	36.69	63.3	6.86	4.44	65.2	42.2
		POD7	181113_Tube_017_017.fcs	181113_Tube_022_022.fcs	181113_Tube_027_027.fcs	76.5	97.6	69.8	9.05	6.32	5.73	51.8	6.36	15.5	26.4	41.9	32.76	58.16	67.3	1.82	13.6	1.82	82.7	84.52	15.42	96.3	3.64	94.3	34.1	30.9	23.4	11.5	34.9	42.4	65	57.5	54.4	32.9	3.04	9.67	35.94	64.07	42.57	57.44	6.14	4.28	67.6	47.2
		POD1M	181113_Tube_018_018.fcs	181113_Tube_023_023.fcs	181113_Tube_028_028.fcs	81.7	95.5	86.2	15.2	13.1	4.15	52.6	2.19	8.76	36.5	45.26	38.69	54.79	61.36	1.46	10.2	0	88.3	88.3	11.66	98.5	1.46	95.8	19	26	39.1	15.9	55	41.9	45	58.1	50	39	4.01	6.95	43.01	56.95	45.95	54.01	6.58	5.68	68.2	58.7
		POD3M	181113_Tube_019_019.fcs	181113_Tube_024_024.fcs	181113_Tube_029_029.fcs	86.3	97.6	78.6	12.4	9.76	3.79	67.6	7.84	8.82	15.7	24.52	23.54	75.44	76.42	0.98	27.5	0	71.6	71.6	28.48	99.1	0.98	96.1	33.4	37.5	22	7.07	29.07	44.57	70.9	55.4	63.1	32.3	1.08	3.55	33.38	66.65	35.85	64.18	6.03	4.74	71.6	56.3
		POD6M	181113_Tube_020_020.fcs	181113_Tube_025_025.fcs	181113_Tube_030_030.fcs	89.8	98.1	75.7	18.5	14	3.73	70.5	6.04	6.71	16.8	23.51	22.84	76.54	77.21	0.67	23.5	0	75.8	75.8	24.17	99.3	0.67	96.4	28.7	40.7	23	7.56	30.56	48.26	69.4	51.7	56.9	36	1.87	5.22	37.87	62.12	41.22	58.77	7.96	6.02	65.4	49.5
#71	0	PreOP	181115-1_Tube_009_009.fcs	181115-2_Tube_006_006.fcs	181115-3_Tube_006_021.fcs	84.2	98.3	74.9	17.1	12.8	3.44	64.6	13.8	4.62	16.9	21.52	30.7	78.4	69.22	1.54	36.9	0	61.5	61.5	38.44	98.4	1.54	96.8	4.54	40.4	51.7	3.39	55.09	43.79	44.94	56.24	60.8	34.6	0.6	4.05	35.2	64.85	38.65	61.4	4.9	3.67	57.3	42.9
		POD7	181115-1_Tube_010_010.fcs	181115-2_Tube_007_007.fcs	181115-3_Tube_007_022.fcs	47.8	98.4	41	5.92	2.43	6.4	45.9	2.7	16.2	35.1	51.3	37.8	48.6	62.1	2.7	8.11	0	89.2	89.2	10.81	97.31	2.7	93.6	7.58	30.9	55.6	5.91	61.51	36.81	38.48	63.18	50.8	37.5	0.55	11.1	38.05	61.9	48.6	51.35	4.27	1.75	48.3	19.8
		POD1M	181115-1_Tube_011_011.fcs	181115-2_Tube_008_008.fcs	181115-3_Tube_008_023.fcs	69.3	98.8	64	8.56	5.48	5.25	59.6	5.77	5.77	28.8	34.57	34.57	65.37	65.37	1.92	11.5	0	86.5	86.5	13.42	98	1.92	94.7	4.16	38	52.1	5.76	57.86	43.76	42.16	56.26	50.7	41.4	2.77	5.12	44.17	55.82	46.52	53.47	5.75	3.68	48.8	31.2
		POD3M	181115-1_Tube_012_012.fcs	181115-2_Tube_009_009.fcs	181115-3_Tube_009_024.fcs	66.2	98.9	60.7	1.95	1.19	11.8	66.7	3.33	6.67	23.3	29.97	26.63	70.03	73.37	3.33	23.3	0	73.3	73.3	26.63	96.6	3.33	88.2	8.48	29.9	54.9	6.7	61.6	36.6	38.38	63.38	36.6	37.9	3.12	22.3	41.02	58.9	60.2	39.72	5.19	3.15	57.8	35.1
		POD6M	181115-1_Tube_013_013.fcs	181115-2_Tube_010_010.fcs	181115-3_Tube_010_025.fcs	88.5	98.9	67.8	3.89	2.64	7.69	71.4	2.86	2.86	22.9	25.76	25.76	74.26	74.26	2.86	20	0	77.1	77.1	22.86	97.1	2.86	92.3	9.29	42.6	43.3	4.76	48.06	47.36	51.89	52.59	49.5	36.2	1.43	12.9	37.63	62.4	49.1	50.93	5.8	3.93	67.5	45.8
Thymo#1	2	PreOP	181115-1_Tube_014_014.fcs	181115-2_Tube_011_011.fcs	181115-3_Tube_011_026.fcs	68.2	97.7	85.9	13.5	11.6	4.22	49.2	6.35	12.7	31.7	44.4	38.05	55.55	61.9	3.17	25.4	0	71.4	71.4	28.57	96.8	3.17	95.8	8.87	48	39.6	3.56	43.16	51.56	56.87	48.47	61.5	35.6	0.21	2.66	35.81	64.16	38.26	61.71	4.91	4.21	60.2	51.7
		POD7	181115-1_Tube_015_015.fcs	181115-2_Tube_012_012.fcs	181115-3_Tube_012_027.fcs	62.7	98.9	25.6	3.07	0.79	2.18	71.4	0	14.3	14.3	28.6	14.3	71.4	85.7	0	14.3	0	85.7	85.7	14.3	100	0	97.8	15.3	58.9	23.6	2.23	25.83	61.13	74.2	38.9	33.1	38.5	2.23	26.1	40.73	59.2	64.6	35.33	2.17	0.56	7.59	1.94
		POD1M	181115-1_Tube_016_016.fcs	181115-2_Tube_013_013.fcs	181115-3_Tube_013_028.fcs	66.9	97.7	20.9	11	2.3	42.3	74.5	5.64	3.19	16.7	19.89	22.34	80.14	77.69	2.45	16.7	0.25	80.6	80.85	19.15	97.3	2.7	57.7	22.1	33.5	36.5	7.91	44.41	41.41	55.6	58.6	35.6	25.7	5.22	33.5	30.92	69.1	59.2	40.82	5.8	1.21	17	3.56
		POD3M	181115-1_Tube_017_017.fcs	181115-2_Tube_014_014.fcs	181115-3_Tube_014_029.fcs	77	98.8	27.4	12.1	3.31	67.5	78.3	10.9	2.43	8.38	10.81	19.28	89.2	80.73	2.79	18.8	2.19	76.2	78.39	21.59	95	4.98	31	18.5	47.1	27.2	7.14	34.34	54.24	65.6	45.7	21.2	30.7	10.8	37.3	41.5	58.5	68	32	3.82	1.05	27.7	7.59
		POD6M	181115-1_Tube_018_018.fcs	181115-2_Tube_015_015.fcs	181115-3_Tube_016_031.fcs	74.4	98.4	38.7	9.46	3.66	72.9	77.8	9.24	2.76	10.2	12.96	19.44	87.04	80.56	2.21	20.1	2.62	75	77.62	22.31	95.1	4.83	26.4	14.4	51.7	28.1	5.7	33.8	57.4	66.1	42.5	17.9	29.3	20.2	32.7	49.5	50.6	62	38.1	3.54	1.37	39.2	15.2
#63	0	PreOP	181123-1_Tube_010_010.fcs	181123-2_Tube_006_006.fcs	181123-3_Tube_007_007.fcs	65.9	89.7	58.1	7.26	4.22	8.39	75	13.4	4.46	7.14	11.6	20.54	88.4	79.46	0	35.7	0	64.3	64.3	35.7	100	0	92.1	20	33.4	27.6	19	46.6	52.4	53.4	47.6	46.8	36.5	2.6	14.1	39.1	60.9	50.6	49.4	2.82	1.64	43.8	25.5
		POD7	181123-1_Tube_011_011.fcs	181123-2_Tube_007_007.fcs	181123-3_Tube_008_008.fcs	62.4	84.9	42.2	7.2	3.04	4.05	79.3	13.8	3.45	3.45	6.9	17.25	93.1	82.75	0	27.6	0	72.4	72.4	27.6	100	0	96.2	22.9	23.2	28	25.8	53.8	49	46.1	50.9	46.6	44.7	0.44	8.27	45.14	54.87	52.97	47.04	2.59	1.09	32.7	13.8
		POD1M	181123-1_Tube_012_012.fcs	181123-2_Tube_008_008.fcs	181123-3_Tube_009_009.fcs	59	89.9	79.4	2.94	2.34	3.84	75.9	6.9	10.3	6.9	17.2	13.8	82.8	86.2	0	24.1	0	75.9	75.9	24.1	100	0	96.2	17.6	18.6	36.2	27.6	63.8	46.2	36.2	53.8	41	42.4	1.24	15.4	43.64	56.4	57.8	42.24	1.36	1.08	40.7	32.3
		POD3M	181123-1_Tube_013_013.fcs	181123-2_Tube_009_009.fcs	181123-3_Tube_010_010.fcs	57.8	91.8	64.1	3.68	2.36	4.89	71.1	5.26	0	23.7	23.7	28.96	76.36	71.1	0	18.4	0	81.6	81.6	18.4	100	0	95.9	11.7	13.7	44.4	30.2	74.6	43.9	25.4	56.1	39.1	37.6	2.82	20.5	40.42	59.6	58.1	41.92	2.55	1.63	48.9	31.4
		POD6M	181123-1_Tube_014_014.fcs	181123-2_Tube_010_010.fcs	181123-3_Tube_011_011.fcs	72.9	93.5	71.1	4.15	2.95	9.87	73.1	9.62	5.77	11.5	17.27	21.12	82.72	78.87	0	36.5	0	63.5	63.5	36.5	100	0	90.1	15.6	22.9	37.9	23.6	61.5	46.5	38.5	53.5	44.6	37.5	0.84	17.1	38.34	61.7	54.6	45.44	2.08	1.48	38	27
Thymo#2	1	PreOP	181123-1_Tube_015_015.fcs	181123-2_Tube_011_011.fcs	181123-3_Tube_012_012.fcs	49.6	90	59	4.79	2.83	2.9	77.8	0	0	22.2	22.2	22.2	77.8	77.8	0	11.1	0	88.9	88.9	11.1	100	0	97.1	9.3	28.6	45.8	16.3	62.1	44.9	37.9	55.1	46.2	40.5	0.66	12.6	41.16	58.8	53.1	46.86	4.67	2.76	68.9	40.7
		POD7	181123-1_Tube_016_016.fcs	181123-2_Tube_012_012.fcs	181123-3_Tube_013_013.fcs	64.4	94	10.4	1.56	0.16	2.6	100	0	0	0	0	0	100	100	0	50	0	50	50	50	100	0	97.4	14.7	56	26.7	2.67	29.37	58.67	70.7	41.4	32	25.3	9.33	33.3	34.63	65.3	58.6	41.33	1.13	0.12	19.3	2.01
		POD1M	181123-1_Tube_017_017.fcs	181123-2_Tube_013_013.fcs	181123-3_Tube_014_014.fcs	35.9	90.5	26.7	9.03	2.41	5.8	61.5	0	3.85	34.6	38.45	34.6	61.5	65.35	0	11.5	0	88.5	88.5	11.5	100	0	94.2	36.7	21.8	17.1	24.4	41.5	46.2	58.5	53.8	20.1	32.9	7.58	39.3	40.48	59.4	72.2	27.68	7.72	2.06	46.4	12.4
		POD3M	181123-1_Tube_018_018.fcs	181123-2_Tube_014_014.fcs	181123-3_Tube_015_015.fcs	60.3	92.4	52.2	2.83	1.48	25.6	64.4	11	4.11	20.5	24.61	31.5	75.4	68.51	0	21.9	1.37	76.7	78.07	21.9	98.6	1.37	74.4	18.4	13.7	34.4	33.5	67.9	47.2	32.1	52.8	14.6	48.6	2.36	34.4	50.96	49	83	16.96	4.04	2.11	60.6	31.6
		POD6M	181123-1_Tube_019_019.fcs	181123-2_Tube_015_015.fcs	181123-3_Tube_016_016.fcs	75.9	91.7	57.3	2.62	1.5	11.1	70	3.33	3.33	23.3	26.63	26.63	73.33	73.33	0	13.3	0	86.7	86.7	13.3	100	0	89.7	23.5	24.3	30.9	21.4	52.3	45.7	47.8	54.4	24.7	42.8	3.7	28.8	46.5	53.5	71.6	28.4	3.35	1.92	66.9	38.3
#61	0	PreOP	181127-1_Tube_010_010.fcs	181127-2_Tube_006_006.fcs	181127-3_Tube_007_007.fcs	60.1	95.2	62.5	15	9.36	4.35	79.7	4.69	4.69	10.9	15.59	15.59	84.39	84.39	0	20.3	0	79.7	79.7	20.3	100	0	95.4	2.49	19	72.9	5.56	78.46	24.56	21.49	75.39	68	23	4.77	4.2	27.77	72.2	27.2	72.77	2.38	1.49	55.1	34.4
		POD7	181127-1_Tube_011_011.fcs	181127-2_Tube_007_007.fcs	181127-3_Tube_008_008.fcs	73	95.4	56.6	14.4	8.13	1.18	76.5	5.88	0	17.6	17.6	23.48	82.38	76.5	0	11.8	0	88.2	88.2	11.8	100	0	98.8	0.56	3.78	81.8	13.9	95.7	17.68	4.34	82.36	60.1	28.3	5.67	5.95	33.97	66.05	34.25	65.77	2.85	1.61	40.9	23.2
		POD1M	181127-1_Tube_012_012.fcs	181127-2_Tube_008_008.fcs	181127-3_Tube_009_009.fcs	82.6	97.1	85.6	8.69	7.44	1.89	58.8	0	0	41.2	41.2	41.2	58.8	58.8	0	11.8	0	88.2	88.2	11.8	100	0	98.1	2.15	10.9	75.3	11.7	87	22.6	13.05	77.45	59.3	28.1	6.46	6.12	34.56	65.42	34.22	65.76	1.83	1.56	57.1	48.9
		POD3M	181127-1_Tube_013_013.fcs	181127-2_Tube_009_009.fcs	181127-3_Tube_010_010.fcs	79.3	96.5	73.4	11.6	8.53	1.92	77.3	4.55	4.55	13.6	18.15	18.15	81.85	81.85	0	18.2	0	81.8	81.8	18.2	100	0	98.1	2.67	15.6	72.7	9.08	81.78	24.68	18.27	75.37	66.2	25.4	2.58	5.88	27.98	72.08	31.28	68.78	2.79	2.05	55.7	40.9
		POD6M	181127-1_Tube_014_014.fcs	181127-2_Tube_010_010.fcs	181127-3_Tube_011_011.fcs	68	95	77.3	18.4	14.2	2.34	76.7	4.65	0	18.6	18.6	23.25	81.35	76.7	0	20.9	0	79.1	79.1	20.9	100	0	97.7	5.07	18.8	66.3	9.86	76.16	28.66	23.87	71.37	67	27.1	2.95	2.95	30.05	69.95	30.05	69.95	3.95	3.06	57.3	44.3
Thymo#3	1	PreOP	181127-1_Tube_015_015.fcs	181127-2_Tube_011_011.fcs	181127-3_Tube_012_012.fcs	69.4	93.6	76.8	25.4	19.5	1.03	15.4	0	3.85	80.8	84.65	80.8	15.4	19.25	3.85	11.5	0	84.6	84.6	15.35	96.1	3.85	99	0.52	0.44	66.1	32.9	99	33.34	0.96	66.62	40.2	52.5	1.28	6.1	53.78	46.3	58.6	41.48	5.76	4.42	40.3	30.9
		POD7	181127-1_Tube_016_016.fcs	181127-2_Tube_012_012.fcs	181127-3_Tube_013_013.fcs	80.8	96.4	16.4	1.44	0.24	5.05	60	40	0	0	0	40	100	60	0	20	0	80	80	20	100	0	94.9	9.57	31.9	48.9	9.57	58.47	41.47	41.47	58.47	25.5	36.2	4.26	34	40.46	59.5	70.2	29.76	0.73	0.12	12.1	1.97
		POD1M	181127-1_Tube_017_017.fcs	181127-2_Tube_013_013.fcs	181127-3_Tube_014_014.fcs	77.6	95.6	26.8	27.6	7.39	4.23	46.3	2.11	0	51.6	51.6	53.71	48.41	46.3	0	20	0	80	80	20	100	0	95.6	4.93	4.19	50.2	40.7	90.9	44.89	9.12	55.13	50.2	33.8	3.58	12.4	37.38	62.6	46.2	53.78	12	3.23	25.2	6.75
		POD3M	181127-1_Tube_018_018.fcs	181127-2_Tube_014_014.fcs	181127-3_Tube_015_015.fcs	79	92.3	47.9	22.7	10.9	2.43	58	2	2	38	40	40	60	60	0	12	0	88	88	12	100	0	97.6	3.49	3.54	58.2	34.7	92.9	38.24	7.03	61.69	49.7	37.4	1.1	11.8	38.5	61.5	49.2	50.8	5.16	2.47	33.7	16.2
		POD6M	181127-1_Tube_019_019.fcs	181127-2_Tube_015_015.fcs	181127-3_Tube_016_016.fcs	82.3	93.7	58.3	22.6	13.2	5.45	39.7	3.45	3.45	53.4	56.85	56.85	43.15	43.15	0.86	6.9	0	92.2	92.2	7.76	99.1	0.86	94.5	1.24	3.88	70.7	24.2	94.9	28.08	5.12	71.94	59.8	32.4	1.14	6.66	33.54	66.46	39.06	60.94	3.76	2.19	35.8	20.9
#60	0	PreOP	181220-1_Tube_010_010.fcs	181220-2_Tube_006_006.fcs	181220-3_Tube_007_007.fcs	91.4	98.2	66.6	14.1	9.41	2.96	87.8	7.32	0	4.88	4.88	12.2	95.12	87.8	0	46.3	0	53.7	53.7	46.3	100	0	97.2	31.9	32	17	19.1	36.1	51.1	63.9	48.9	61.2	34.4	0.89	3.56	35.29	64.76	37.96	62.09	2.27	1.51	61.6	41
		POD7	181220-1_Tube_011_011.fcs	181220-2_Tube_007_007.fcs	181220-3_Tube_008_008.fcs	77.1	97	67.3	10.6	7.17	1.49	0	6.67	0	93.3	93.3	99.97	6.67	0	0	26.7	0	73.3	73.3	26.7	100	0	98.6	8.13	8.13	37.1	46.6	83.7	54.73	16.26	45.23	41.2	47.4	3.71	7.73	51.11	48.93	55.13	44.91	2.4	1.62	44.5	29.9
		POD1M	181220-1_Tube_012_012.fcs	181220-2_Tube_008_008.fcs	181220-3_Tube_009_009.fcs	77.6	96.8	77.2	4.73	3.65	2.13	60	0	0	40	40	40	60	60	0	30	0	70	70	30	100	0	97.9	10.5	12.6	35.9	41	76.9	53.6	23.1	46.4	49	41	2.18	7.84	43.18	56.84	48.84	51.18	1.17	0.9	58.6	45.3
		POD3M	181220-1_Tube_013_013.fcs	181220-2_Tube_009_009.fcs	181220-3_Tube_010_010.fcs	91.9	97.1	75.1	4.79	3.6	3.55	58.8	11.8	0	29.4	29.4	41.2	70.6	58.8	0	23.5	0	76.5	76.5	23.5	100	0	96.2	22.8	22.3	28.4	26.5	54.9	48.8	45.1	51.2	52.1	33.6	4.34	9.98	37.94	62.08	43.58	56.44	1.32	0.99	63.8	47.9
		POD6M	181220-1_Tube_014_014.fcs	181220-2_Tube_010_010.fcs	181220-3_Tube_011_011.fcs	87.5	97.1	80.7	6.99	5.64	2.42	76.5	17.6	0	5.88	5.88	23.48	94.1	76.5	0	41.2	5.88	52.9	58.78	41.2	94.1	5.88	97.6	26.8	25.9	21.6	25.7	47.3	51.6	52.7	48.4	63.1	28.3	3.64	4.96	31.94	68.06	33.26	66.74	1.35	1.09	65.9	53.2
Thymo#5	2	PreOP	181220-1_Tube_015_015.fcs	181220-2_Tube_011_011.fcs	181220-3_Tube_012_012.fcs	60.6	96	35.6	10.4	3.69	1.99	68.4	5.26	0	26.3	26.3	31.56	73.66	68.4	0	10.5	0	89.5	89.5	10.5	100	0	98	17.3	49.1	25.8	7.79	33.59	56.89	66.4	43.1	55.9	38.1	0.85	5.12	38.95	61.02	43.22	56.75	4.59	1.63	55.1	19.6
		POD7	181220-1_Tube_016_016.fcs	181220-2_Tube_012_012.fcs	181220-3_Tube_013_013.fcs	57.8	96	12.2	1.06	0.13	1.54	100	0	0	0	0	0	100	100	0	0	0	100	100	0	100	0	96.9	20.6	58.7	19	1.59	20.59	60.29	79.3	39.6	54	25.4	0	20.6	25.4	74.6	46	54	1.07	0.13	11.9	1.45
		POD1M	181220-1_Tube_017_017.fcs	181220-2_Tube_013_013.fcs	181220-3_Tube_014_014.fcs	73.2	95.4	65.7	18.2	11.9	1.47	80.8	7.69	0	11.5	11.5	19.19	88.49	80.8	0	69.2	0	30.8	30.8	69.2	100	0	98.5	15.7	33	34.2	17.1	51.3	50.1	48.7	49.9	64	33.4	0.058	2.53	33.458	66.53	35.93	64.058	5.53	3.63	60.8	39.9
		POD3M	181220-1_Tube_018_018.fcs	181220-2_Tube_014_014.fcs	181220-3_Tube_015_015.fcs	78.2	94.1	59.2	21.7	12.9	1.37	75	7.14	0	17.9	17.9	25.04	82.14	75	0	50	0	50	50	50	100	0	98.7	12.8	36.5	38.3	12.4	50.7	48.9	49.3	51.1	72.6	25.4	0.1	1.84	25.5	74.44	27.24	72.7	6.65	3.94	55.4	32.8
		POD6M	181220-1_Tube_019_019.fcs	181220-2_Tube_015_015.fcs	181220-3_Tube_016_016.fcs	73.6	96	50.7	27.6	14	2.58	79.7	10.1	1.45	8.7	10.15	18.8	89.8	81.15	0	52.2	0	47.8	47.8	52.2	100	0	97.5	14.6	48.3	27.2	9.9	37.1	58.2	62.9	41.8	76.9	21	0.12	1.96	21.12	78.86	22.96	77.02	9.57	4.85	46.3	23.4
#64	0	PreOP	190124-1_Tube_010_010.fcs	190124-2_Tube_006_006.fcs	190124-3_Tube_007_007.fcs	80.4	95.1	92.4	17.7	16.3	2.54	42.2	8.89	15.6	33.3	48.9	42.19	51.09	57.8	6.67	24.4	0	68.9	68.9	31.07	93.3	6.67	97.3	5.86	43.6	44.3	6.21	50.51	49.81	49.46	50.16	69.2	27.2	0.64	2.96	27.84	72.16	30.16	69.84	1.63	1.5	60.9	56.3
		POD7	190124-1_Tube_011_011.fcs	190124-2_Tube_007_007.fcs	190124-3_Tube_008_008.fcs	62	95.2	56.4	14.3	8.08	0.69	66.7	0	11.1	22.2	33.3	22.2	66.7	77.8	0	11.1	0	88.9	88.9	11.1	100	0	99.3	8.78	31	50.2	10	60.2	41	39.78	58.98	53.5	41.9	0.23	4.43	42.13	57.93	46.33	53.73	4.8	2.71	35.9	20.2
		POD1M	190124-1_Tube_012_012.fcs	190124-2_Tube_008_008.fcs	190124-3_Tube_009_009.fcs	78.4	94.5	91.9	17.6	16.1	0.66	50	16.7	8.33	25	33.33	41.7	66.7	58.33	0	16.7	0	83.3	83.3	16.7	100	0	99.3	8.62	43.3	40.6	7.45	48.05	50.75	51.92	49.22	58.9	26.6	9.51	5.06	36.11	63.96	31.66	68.41	3.6	3.31	63	57.9
		POD3M	190124-1_Tube_013_013.fcs	190124-2_Tube_009_009.fcs	190124-3_Tube_010_010.fcs	74.4	94.9	91.6	19.3	17.6	0.91	52.6	15.8	0	31.6	31.6	47.4	68.4	52.6	0	26.3	0	73.7	73.7	26.3	100	0	98.9	5.94	37	50	7.1	57.1	44.1	42.94	55.94	66.3	25.3	4.67	3.8	29.97	70.1	29.1	70.97	4.87	4.46	62.9	57.7
		POD6M	190124-1_Tube_014_014.fcs	190124-2_Tube_010_010.fcs	190124-3_Tube_011_011.fcs	82.2	93.9	95.9	19.1	18.3	0.64	84.6	0	7.69	7.69	15.38	7.69	84.6	92.29	0	7.69	0	92.3	92.3	7.69	99.99	0	99.4	6.99	49.5	38	5.44	43.44	54.94	56.49	44.99	78	18.6	1.25	2.15	19.85	80.15	20.75	79.25	4.18	4.01	63.6	61
Thymo#10	2	PreOP	190124-1_Tube_015_015.fcs	190124-2_Tube_011_011.fcs	190124-3_Tube_012_012.fcs	68.4	95.2	72.5	25.9	18.8	1.08	85.7	3.57	0	10.7	10.7	14.27	89.27	85.7	0	14.3	0	85.7	85.7	14.3	100	0	98.9	7.68	47.2	41.2	3.98	45.18	51.18	54.88	48.88	65	29.6	1.21	4.21	30.81	69.21	33.81	66.21	12.4	9.01	44.8	32.5
		POD7	190124-1_Tube_016_016.fcs	190124-2_Tube_012_012.fcs	190124-3_Tube_013_013.fcs	45.9	96.1	21.1	3.93	0.83	3.72	72.7	0	9.09	18.2	27.29	18.2	72.7	81.79	0	0	0	100	100	0	100	0	96.3	26.3	44.2	23.2	6.32	29.52	50.52	70.5	49.5	34.4	38.2	5.61	21.8	43.81	56.2	60	40.01	5.48	1.16	17.3	3.66
		POD1M	190124-1_Tube_017_017.fcs	190124-2_Tube_013_013.fcs	190124-3_Tube_014_014.fcs	49.8	95.4	56.6	15.2	8.58	4.68	49.3	4.35	0	46.4	46.4	50.75	53.65	49.3	0	10.1	0	89.9	89.9	10.1	100	0	95.5	6.26	17.4	60.9	15.5	76.4	32.9	23.66	67.16	56.3	30	2.84	10.8	32.84	67.1	40.8	59.14	9.95	5.63	39.6	22.4
		POD3M	190124-1_Tube_018_018.fcs	190124-2_Tube_014_014.fcs	190124-3_Tube_015_015.fcs	64.2	95.4	66.4	26.4	17.6	1.93	80	2	0	18	18	20	82	80	0	22	0	78	78	22	100	0	97.9	8.06	38	46.4	7.51	53.91	45.51	46.06	54.46	65.2	28.3	0.71	5.86	29.01	71.06	34.16	65.91	15.1	10.1	39.4	26.2
		POD6M	190124-1_Tube_019_019.fcs	190124-2_Tube_015_015.fcs	190124-3_Tube_016_016.fcs	72.3	95.9	81.7	31.3	25.6	3.58	75	5.36	0	19.6	19.6	24.96	80.36	75	1.79	29.5	0	68.8	68.8	31.29	98.3	1.79	96.4	6.26	38.8	49	5.93	54.93	44.73	45.06	55.26	68.8	25.9	1.23	4.04	27.13	72.84	29.94	70.03	7.56	6.17	43.4	35.4
Thymo#6	2	PreOP	190321-1_Tube_009_009.fcs	190321-2_Tube_006_006.fcs	190321-3_Tube_008_008.fcs	88	96.8	68.2	5.92	4.03	4.17	72	8	4	16	20	24	80	76	8	8	0	84	84	16	92	8	95.8	11.3	49.5	30.8	8.36	39.16	57.86	60.8	42.1	58.7	21.3	11.7	8.36	33	67.06	29.66	70.4	5.2	3.54	68.3	46.6
		POD7	190321-1_Tube_010_010.fcs	190321-2_Tube_007_007.fcs	190321-3_Tube_009_009.fcs	54.7	98.2	7.8	1.49	0.12	11.8	50	50	0	0	0	50	100	50	0	100	0	0	0	100	100	0	88.2	13.3	60	6.67	20	26.67	80	73.3	19.97	26.7	53.3	0	20	53.3	46.7	73.3	26.7	1.76	0.14	17.3	1.35
		POD1M	190321-1_Tube_011_011.fcs	190321-2_Tube_008_008.fcs	190321-3_Tube_010_010.fcs	44.9	93.9	44.3	4.2	1.86	6.29	75	8.33	0	16.7	16.7	25.03	83.33	75	8.33	4.17	0	87.5	87.5	12.5	91.67	8.33	94.1	36.4	39.7	13.8	10.2	24	49.9	76.1	50.2	27.3	39.3	3.34	30.1	42.64	57.4	69.4	30.64	6.26	2.77	54.3	24
		POD3M	190321-1_Tube_012_012.fcs	190321-2_Tube_009_009.fcs	190321-3_Tube_011_011.fcs	69.3	95.4	73.5	5.67	4.17	4.84	85	5	3.33	6.67	10	11.67	90	88.33	0	8.33	0	91.7	91.7	8.33	100.03	0	94.4	17.1	44.2	30.9	7.78	38.68	51.98	61.3	48	25.1	28.7	13.5	32.8	42.2	57.9	61.5	38.6	3.43	2.52	68.4	50.3
		POD6M	190321-1_Tube_013_013.fcs	190321-2_Tube_010_010.fcs	190321-3_Tube_012_012.fcs	68.4	95.6	63.6	12	7.62	1.95	80.4	0	2.17	17.4	19.57	17.4	80.4	82.57	0	4.35	0	95.7	95.7	4.35	100.05	0	98.1	7.52	34.1	52	6.4	58.4	40.5	41.62	59.52	55.9	17.5	16.9	9.64	34.4	65.54	27.14	72.8	4.46	2.84	61.1	38.9
Thymo#7	2	PreOP	190321-1_Tube_014_014.fcs	190321-2_Tube_011_011.fcs	190321-3_Tube_013_013.fcs	46.5	93.2	75.4	11.2	8.46	8.64	86.8	0	1.47	11.8	13.27	11.8	86.8	88.27	0	22.1	0	77.9	77.9	22.1	100	0	91.4	20.6	34.6	28.7	16.1	44.8	50.7	55.2	49.3	49.7	19.1	17.1	14.2	36.2	63.9	33.3	66.8	7.93	5.98	66.8	50.4
		POD7	190321-1_Tube_015_015.fcs	190321-2_Tube_012_012.fcs	190321-3_Tube_014_014.fcs	47.7	97.5	10.3	2.54	0.26	0	0	0	0	0	0	0	0	0	0	0	0	0	0	0	0	0	100	29.7	43.2	21.6	5.41	27.01	48.61	72.9	51.3	43.2	10.8	18.9	27	29.7	70.2	37.8	62.1	2.68	0.28	19.6	2.03
		POD1M	190321-1_Tube_016_016.fcs	190321-2_Tube_013_013.fcs	190321-3_Tube_015_015.fcs	44.9	92.3	32	8.44	2.7	16.5	56.7	0	1.03	42.3	43.33	42.3	56.7	57.73	0	5.15	0	94.8	94.8	5.15	99.95	0	83.5	25.3	14.3	27.6	32.9	60.5	47.2	39.6	52.9	23.3	22.9	8.16	45.7	31.06	69	68.6	31.46	2.89	0.92	45.5	14.5
		POD3M	190321-1_Tube_017_017.fcs	190321-2_Tube_014_014.fcs	190321-3_Tube_016_016.fcs	52.2	92.4	38.8	6.18	2.39	16.3	73	4.05	0	23	23	27.05	77.05	73	0	8.11	1.35	90.5	91.85	8.11	98.61	1.35	83.7	25.1	18.5	36.7	19.8	56.5	38.3	43.6	61.8	25.1	17.7	13.5	43.8	31.2	68.9	61.5	38.6	3.41	1.32	48.2	18.7
		POD6M	190321-1_Tube_018_018.fcs	190321-2_Tube_015_015.fcs	190321-3_Tube_017_017.fcs	56.1	93.9	54.6	5.8	3.17	19.8	76.7	3.1	2.33	17.8	20.13	20.9	79.8	79.03	0	13.2	0	86.8	86.8	13.2	100	0	80.2	22.1	24.4	36.1	17.4	53.5	41.8	46.5	58.2	24.4	25	7.06	43.5	32.06	67.9	68.5	31.46	3.85	2.11	56.1	30.6
Thymo#8	1	PreOP	190327-1_Tube_003_003.fcs	190327-2_Tube_001_001.fcs	190327-3_Tube_002_002.fcs	63.1	94.3	85.1	17.5	14.9	4.62	77.5	6.18	1.12	15.2	16.32	21.38	83.68	78.62	1.12	21.3	0	77.5	77.5	22.42	98.8	1.12	95.2	16.2	35	32.9	15.9	48.8	50.9	51.2	49.1	54.2	33.2	3.3	9.26	36.5	63.46	42.46	57.5	3.17	2.7	59.7	50.8
		POD7	190327-1_Tube_004_004.fcs	190327-2_Tube_002_002.fcs	190327-3_Tube_003_003.fcs	52.5	97.6	6.91	7.23	0.5	0	0	0	0	0	0	0	0	0	0	0	0	0	0	0	0	0	100	27.4	57.7	10.4	4.48	14.88	62.18	85.1	37.8	39.8	34.3	8.46	17.4	42.76	57.2	51.7	48.26	6.37	0.44	26.8	1.85
		POD1M	190327-1_Tube_005_005.fcs	190327-2_Tube_003_003.fcs	190327-3_Tube_004_004.fcs	49.5	94.9	30	18.5	5.56	5.88	27.4	1.71	4.27	66.7	70.97	68.41	29.11	31.67	0	12.8	0	87.2	87.2	12.8	100	0	94.1	15.7	10.5	36.3	37.5	73.8	48	26.2	52	35.6	29.8	5.55	29	35.35	64.6	58.8	41.15	7.65	2.3	27.1	8.12
		POD3M	190327-1_Tube_006_006.fcs	190327-2_Tube_004_004.fcs	190327-3_Tube_005_005.fcs	53.9	95.6	35.9	14.8	5.31	15.4	60.7	6.7	2.68	29.9	32.58	36.6	67.4	63.38	0.45	20.5	0	79	79	20.95	99.5	0.45	83.9	27.5	24.7	20.9	27	47.9	51.7	52.2	48.4	38	31.5	3.7	26.9	35.2	64.9	58.4	41.7	8.02	2.88	29.2	10.5
		POD6M	190327-1_Tube_007_007.fcs	190327-2_Tube_005_005.fcs	190327-3_Tube_006_006.fcs	36.8	92.3	57.8	12.4	7.18	12.7	75.4	3.9	3.3	17.4	20.7	21.3	79.3	78.7	0.6	23.4	0	76	76	24	99.4	0.6	88.2	29.1	20.9	23.9	26.2	50.1	47.1	50	53	39	37.2	1.86	21.9	39.06	60.9	59.1	40.86	3.34	1.93	32	18.5
Thymo#11	2	PreOP	190327-1_Tube_008_008.fcs	190327-2_Tube_006_006.fcs	190327-3_Tube_007_007.fcs	81.6	91.9	87.6	5.33	4.66	5.09	68.4	5.26	3.51	22.8	26.31	28.06	73.66	71.91	1.75	21.1	0	77.2	77.2	22.85	98.3	1.75	94.9	26.5	24.5	29.6	19.4	49	43.9	51	56.1	30.7	54.5	1.22	13.6	55.72	44.3	68.1	31.92	2.01	1.76	66.1	57.9
		POD7	190327-1_Tube_009_009.fcs	190327-2_Tube_007_007.fcs	190327-3_Tube_008_008.fcs	46.3	93.2	54.5	0.59	0.32	2.4	66.7	0	33.3	0	33.3	0	66.7	100	0	0	0	100	100	0	100	0	97.6	22.1	28.7	45.1	4.1	49.2	32.8	50.8	67.2	8.2	28.7	0	63.1	28.7	71.3	91.8	8.2	1.22	0.66	54.8	29.8
		POD1M	190327-1_Tube_010_010.fcs	190327-2_Tube_008_008.fcs	190327-3_Tube_009_009.fcs	60.4	91.2	47.5	3.42	1.63	6.61	70.2	10.6	2.13	17	19.13	27.6	80.8	72.33	0	25.5	0	74.5	74.5	25.5	100	0	93.8	29.4	25	30.1	15.4	45.5	40.4	54.4	59.5	36.1	37.8	3.75	22.3	41.55	58.4	60.1	39.85	7.47	3.55	56.4	26.8
		POD3M	190327-1_Tube_011_011.fcs	190327-2_Tube_009_009.fcs	190327-3_Tube_010_010.fcs	61.5	88.7	66.9	6.63	4.43	8.3	80	0.87	0	19.1	19.1	19.97	80.87	80	0	36.5	0	63.5	63.5	36.5	100	0	91.3	25.6	29.7	27.6	17.1	44.7	46.8	55.3	53.2	50.4	26.8	7.83	14.9	34.63	65.3	41.7	58.23	6.58	4.4	58.9	39.4
		POD6M	190327-1_Tube_012_012.fcs	190327-2_Tube_010_010.fcs	190327-3_Tube_011_011.fcs	69.7	90	77.6	5.02	3.9	13.3	57.4	3.68	1.47	37.5	38.97	41.18	61.08	58.87	0	25	0	75	75	25	100	0	86.7	22	24.9	30.5	22.7	53.2	47.6	46.9	52.5	51.9	36.6	0.79	10.8	37.39	62.7	47.4	52.69	2.25	1.75	65.7	51
Thymo#12	1	PreOP	190327-1_Tube_013_013.fcs	190327-2_Tube_011_011.fcs	190327-3_Tube_012_012.fcs	59.4	90.2	92.9	11.7	10.9	6.21	45.6	0.62	3.75	50	53.75	50.62	46.22	49.35	0.62	24.4	0	75	75	25.02	99.4	0.62	93.7	19.8	16.9	28	35.3	63.3	52.2	36.7	47.8	17	69.4	0.83	12.7	70.23	29.7	82.1	17.83	2.41	2.24	56	52
		POD7	190327-1_Tube_014_014.fcs	190327-2_Tube_012_012.fcs	190327-3_Tube_013_013.fcs	67.9	89.3	47.1	1.67	0.79	2.79	50	10	20	20	40	30	60	70	0	30	0	70	70	30	100	0	97.8	43.7	30.6	18.6	7.14	25.74	37.74	74.3	62.3	8.57	62.6	1.71	27.1	64.31	35.67	89.7	10.28	1.68	0.79	33.4	15.7
		POD1M	190327-1_Tube_015_015.fcs	190327-2_Tube_013_013.fcs	190327-3_Tube_014_014.fcs	44.1	91.3	80.7	17.9	14.5	8.71	60	2.12	3.94	33.9	37.84	36.02	62.12	63.94	0	29.4	0	70.6	70.6	29.4	100	0	90.9	19.4	12.2	29.2	39.1	68.3	51.3	31.6	48.6	13.3	75	0.49	11.2	75.49	24.5	86.2	13.79	3.82	3.08	50.7	40.9
		POD3M	190327-1_Tube_016_016.fcs	190327-2_Tube_014_014.fcs	190327-3_Tube_015_015.fcs	51	92.6	80.5	8.36	6.73	20.1	53	2.01	5.16	39.8	44.96	41.81	55.01	58.16	0.57	15.2	0	84.2	84.2	15.77	99.4	0.57	78.9	30.5	15.1	26.8	27.6	54.4	42.7	45.6	57.3	10.5	65.1	0.37	24.1	65.47	34.6	89.2	10.87	4.51	3.63	61.8	49.7
		POD6M	190327-1_Tube_017_017.fcs	190327-2_Tube_015_015.fcs	190327-3_Tube_016_016.fcs	47.8	89.8	80.8	8.47	6.85	15.7	48.1	2.96	7.78	41.1	48.88	44.06	51.06	55.88	0.74	22.6	0	76.7	76.7	23.34	99.3	0.74	84	27.2	17.8	29	26.1	55.1	43.9	45	56.2	11.5	75.7	0.069	12.7	75.769	24.2	88.4	11.569	2.59	2.09	55.1	44.5
Thymo#13	1	PreOP	190405-1_Tube_004_004.fcs	190405-2_Tube_003_003.fcs	190405-3_Tube_003_003.fcs	47.6	90.5	75.2	31.9	24	3.6	36.1	1.55	2.06	60.3	62.36	61.85	37.65	38.16	0.52	2.58	0	96.9	96.9	3.1	99.48	0.52	96.4	12.9	27.6	44.6	14.9	59.5	42.5	40.5	57.5	45.7	35.4	5.64	13.2	41.04	58.9	48.6	51.34	8.72	6.56	28.2	21.2
		POD7	190405-1_Tube_005_005.fcs	190405-2_Tube_004_004.fcs	190405-3_Tube_004_004.fcs	45.6	97	23.2	0.69	0.16	5.19	25	0	25	50	75	50	25	50	0	0	0	100	100	0	100	0	94.8	34.2	26	32.9	6.85	39.75	32.85	60.2	67.1	15.1	19.2	2.74	63	21.94	78.1	82.2	17.84	1.72	0.4	24.9	5.77
		POD1M	190405-1_Tube_006_006.fcs	190405-2_Tube_005_005.fcs	190405-3_Tube_005_005.fcs	48.5	95.2	23.7	14.5	3.43	14	65	0.56	0.56	33.9	34.46	34.46	65.56	65.56	0.56	4.44	0	95	95	5	99.44	0.56	86	44.7	10.8	13.5	30.9	44.4	41.7	55.5	58.2	19.7	26.9	6.26	47.2	33.16	66.9	74.1	25.96	6.09	1.45	26.2	6.21
		POD3M	190405-1_Tube_007_007.fcs	190405-2_Tube_006_006.fcs	190405-3_Tube_006_006.fcs	54.4	94	56.4	10.1	5.69	25.2	65.6	1.04	0.41	32.9	33.31	33.94	66.64	66.01	0.62	6.83	0	92.5	92.5	7.45	99.33	0.62	75.4	32.1	20.8	24.4	22.6	47	43.4	52.9	56.5	34.4	30.5	4.16	31	34.66	65.4	61.5	38.56	4.29	2.42	49.6	28
		POD6M	190405-1_Tube_008_008.fcs	190405-2_Tube_007_007.fcs	190405-3_Tube_007_007.fcs	48.5	91.5	73.6	12.9	9.49	33.6	64	0.75	1.49	33.7	35.19	34.45	64.75	65.49	0.5	6.48	0	93	93	6.98	99.48	0.5	65.9	27	24.7	27.4	20.9	48.3	45.6	51.7	54.4	44.2	30.4	3.68	21.8	34.08	66	52.2	47.88	2.78	2.05	51.7	38.1
Thymo#15	2	PreOP	190405-1_Tube_009_009.fcs	190405-2_Tube_008_008.fcs	190405-3_Tube_008_008.fcs	71.6	94.5	74.8	11.9	8.91	0.86	42.9	0	17.9	39.3	57.2	39.3	42.9	60.8	0	14.3	0	85.7	85.7	14.3	100	0	99.1	4.2	48.4	42.7	4.76	47.46	53.16	52.6	46.9	56.4	26.6	10	6.97	36.6	63.37	33.57	66.4	4.57	3.42	52	38.9
		POD7	190405-1_Tube_010_010.fcs	190405-2_Tube_009_009.fcs	190405-3_Tube_009_009.fcs	62.1	95.6	28.3	2.97	0.84	2.47	36.4	18.2	27.3	18.2	45.5	36.4	54.6	63.7	9.09	0	18.2	72.7	90.9	9.09	72.7	27.29	97.5	9.89	62.3	24.1	3.68	27.78	65.98	72.19	33.99	28	15.6	29.9	26.4	45.5	54.4	42	57.9	3.26	0.92	29	8.19
		POD1M	190405-1_Tube_011_011.fcs	190405-2_Tube_010_010.fcs	190405-3_Tube_010_010.fcs	65.7	95.7	54.1	16.3	8.81	4.27	42.5	4.79	7.53	45.2	52.73	49.99	47.29	50.03	2.05	6.85	0	91.1	91.1	8.9	97.95	2.05	95.7	8.01	48	37.1	6.85	43.95	54.85	56.01	45.11	53.7	26.5	10.7	9.08	37.2	62.78	35.58	64.4	6.23	3.37	56.3	30.4
		POD3M	190405-1_Tube_012_012.fcs	190405-2_Tube_011_011.fcs	190405-3_Tube_011_011.fcs	70.1	95.5	39.9	15.3	6.1	3.71	51.4	1.43	5.71	41.4	47.11	42.83	52.83	57.11	2.86	7.14	0	90	90	10	97.14	2.86	96.3	11.5	46	35.6	6.87	42.47	52.87	57.5	47.1	44.8	16.7	19.4	19.1	36.1	63.9	35.8	64.2	10.8	4.29	53.3	21.3
		POD6M	190405-1_Tube_013_013.fcs	190405-2_Tube_012_012.fcs	190405-3_Tube_012_012.fcs	84	93.6	70.3	10.4	7.3	1.89	41.9	6.98	9.3	41.9	51.2	48.88	48.88	51.2	6.98	9.3	0	83.7	83.7	16.28	93	6.98	98	13.9	46.8	30	9.28	39.28	56.08	60.7	43.9	51.7	22.7	14	11.7	36.7	63.4	34.4	65.7	4.3	3.02	73.6	51.8
Thymo#16	1	PreOP	190405-1_Tube_014_014.fcs	190405-2_Tube_013_013.fcs	190405-3_Tube_013_013.fcs	87.3	95.2	86.4	5.83	5.03	3.39	84.4	0	2.22	13.3	15.52	13.3	84.4	86.62	0	15.6	0	84.4	84.4	15.6	100	0	96.8	19.9	16.1	29.6	34.4	64	50.5	36	49.5	48.4	40.2	3.82	7.63	44.02	56.03	47.83	52.22	2.56	2.21	83.5	72.1
		POD7	190405-1_Tube_015_015.fcs	190405-2_Tube_014_014.fcs	190405-3_Tube_014_014.fcs	72.4	96	68	1.1	0.75	3.25	88.9	0	0	11.1	11.1	11.1	88.9	88.9	0	0	0	100	100	0	100	0	97.1	55	19	14.5	11.5	26	30.5	74	69.5	21.2	45	2.6	31.2	47.6	52.4	76.2	23.8	1.94	1.32	75.3	51.2
		POD1M	190405-1_Tube_016_016.fcs	190405-2_Tube_015_015.fcs	190405-3_Tube_015_015.fcs	81.3	95.6	81.5	4.43	3.61	3.66	45.9	0	2.7	51.4	54.1	51.4	45.9	48.6	0	8.11	0	91.9	91.9	8.11	100.01	0	96.6	25.4	14.4	23.9	36.3	60.2	50.7	39.8	49.3	33.4	47.9	2.15	16.6	50.05	50	64.5	35.55	1.92	1.56	82	66.9
		POD3M	190405-1_Tube_017_017.fcs	190405-2_Tube_016_016.fcs	190405-3_Tube_016_016.fcs	85.9	96.3	78.6	3.59	2.82	5.43	80.9	4.26	0	14.9	14.9	19.16	85.16	80.9	0	8.51	0	91.5	91.5	8.51	100.01	0	94.6	33	17.5	23.5	26	49.5	43.5	50.5	56.5	43.6	39.2	2.08	15	41.28	58.6	54.2	45.68	1.73	1.36	80.7	63.5
		POD6M	190405-1_Tube_018_018.fcs	190405-2_Tube_017_017.fcs	190405-3_Tube_017_017.fcs	80.6	95.9	89.8	6.14	5.51	3.07	70.5	0	9.09	20.5	29.59	20.5	70.5	79.59	2.27	9.09	2.27	86.4	88.67	11.36	95.49	4.54	96.9	23.6	19.6	26.3	30.5	56.8	50.1	43.2	49.9	50.8	36.9	2.81	9.5	39.71	60.3	46.4	53.61	2.32	2.08	72.4	65
Thymo#21	2	PreOP	190426-1_Tube_003_003.fcs	190426-2_Tube_002_002.fcs	190426-3_Tube_002_002.fcs	55.3	91.1	76.3	15.7	12	1.83	57.4	1.85	5.56	35.2	40.76	37.05	59.25	62.96	0	11.1	0	88.9	88.9	11.1	100	0	97.9	11.1	30.3	43.3	15.3	58.6	45.6	41.4	54.4	54.8	32.4	5.33	7.41	37.73	62.21	39.81	60.13	4.18	3.19	50.4	38.5
		POD7	190426-1_Tube_004_004.fcs	190426-2_Tube_003_003.fcs	190426-3_Tube_003_003.fcs	68.9	97.8	32.5	2.5	0.81	0.9	80	0	0	20	20	20	80	80	0	0	0	100	100	0	100	0	98.7	14.5	47	37	1.45	38.45	48.45	61.5	51.5	36.5	20	9.62	33.9	29.62	70.4	53.9	46.12	1.43	0.46	10.9	3.54
		POD1M	190426-1_Tube_005_005.fcs	190426-2_Tube_004_004.fcs	190426-3_Tube_004_004.fcs	70.1	96.6	47.2	4.52	2.13	1.63	50	0	8.33	41.7	50.03	41.7	50	58.33	0	0	0	100	100	0	100	0	98.2	16.8	22.9	47.9	12.5	60.4	35.4	39.7	64.7	39.9	24	6.1	30	30.1	69.9	54	46	1.92	0.9	14.9	7.01
		POD3M	190426-1_Tube_006_006.fcs	190426-2_Tube_005_005.fcs	190426-3_Tube_005_005.fcs	75.7	94.7	78.9	10.3	8.08	4.77	82.3	3.23	3.23	11.3	14.53	14.53	85.53	85.53	0	17.7	0	82.3	82.3	17.7	100	0	94.9	20.7	29	35.6	14.8	50.4	43.8	49.7	56.3	36.3	31.6	7.22	24.9	38.82	61.2	56.5	43.52	3.16	2.5	48.1	37.9
		POD6M	190426-1_Tube_007_007.fcs	190426-2_Tube_006_006.fcs	190426-3_Tube_006_006.fcs	80.3	93	86	15.2	13.1	0.83	48.1	3.7	7.41	40.7	48.11	44.4	51.8	55.51	3.7	14.8	3.7	77.8	81.5	18.5	92.6	7.4	99	16.9	27.2	38.9	17	55.9	44.2	44.1	55.8	45.6	28.1	7.09	19.3	35.19	64.9	47.4	52.69	2.94	2.53	39.7	34.1
Thymo#23	2	PreOP	190426-1_Tube_008_008.fcs	190426-2_Tube_007_007.fcs	190426-3_Tube_007_007.fcs	76.6	92.5	78.3	15.8	12.4	2.82	76.2	9.52	0	14.3	14.3	23.82	85.72	76.2	0	9.52	0	90.5	90.5	9.52	100.02	0	97.4	14	39.7	39.5	6.78	46.28	46.48	53.7	53.5	69.7	13.5	1.24	15.6	14.74	85.3	29.1	70.94	3.02	2.36	59	46.2
		POD7	190426-1_Tube_009_009.fcs	190426-2_Tube_008_008.fcs	190426-3_Tube_008_008.fcs	35.1	94.5	28.5	2.51	0.72	1.53	50	50	0	0	0	50	100	50	0	0	0	100	100	0	100	0	98.5	22.5	26.4	47.3	3.88	51.18	30.28	48.9	69.8	18.6	12.4	5.43	63.6	17.83	82.2	76	24.03	1.76	0.5	16.6	4.74
		POD1M	190426-1_Tube_010_010.fcs	190426-2_Tube_009_009.fcs	190426-3_Tube_009_009.fcs	48	92	49.3	20.9	10.3	2.75	87.5	2.5	0	10	10	12.5	90	87.5	0	5	0	95	95	5	100	0	97.2	16.5	30.7	39.8	13	52.8	43.7	47.2	56.3	58.9	23.5	2.55	15	26.05	73.9	38.5	61.45	15.6	7.66	41.4	20.4
		POD3M	190426-1_Tube_011_011.fcs	190426-2_Tube_010_010.fcs	190426-3_Tube_010_010.fcs	82.8	93.6	89.5	23.6	21.1	2.18	55.5	1.82	3.64	39.1	42.74	40.92	57.32	59.14	0	5.45	0.91	93.6	94.51	5.45	99.05	0.91	98	9.09	16.8	57	17.1	74.1	33.9	25.89	66.09	64.2	11.9	4.11	19.8	16.01	84	31.7	68.31	5.43	4.86	49.1	43.9
		POD6M	190426-1_Tube_012_012.fcs	190426-2_Tube_011_011.fcs	190426-3_Tube_011_011.fcs	45.4	93.9	82.2	15.5	12.7	4.83	57.3	6.53	2.51	33.7	36.21	40.23	63.83	59.81	0	5.53	0	94.5	94.5	5.53	100.03	0	95.6	10.5	26.5	51.8	11.1	62.9	37.6	37	62.3	65.5	13.3	4.39	16.8	17.69	82.3	30.1	69.89	10.3	8.46	44.4	36.5
Thymo#24	1	PreOP	190426-1_Tube_013_013.fcs	190426-2_Tube_012_012.fcs	190426-3_Tube_012_012.fcs	75.5	91	78.8	6.03	4.76	8.75	71.3	1.64	1.64	25.4	27.04	27.04	72.94	72.94	0	27	0	73	73	27	100	0	90.8	30	40.2	18.3	11.5	29.8	51.7	70.2	48.3	33	48.3	0.79	17.9	49.09	50.9	66.2	33.79	3.82	3.01	53.8	42.4
		POD7	190426-1_Tube_014_014.fcs	190426-2_Tube_013_013.fcs	190426-3_Tube_013_013.fcs	47.1	97.4	16.4	0.28	0.046	14.8	50	25	25	0	25	25	75	75	0	25	0	75	75	25	100	0	85.2	8.7	30.4	60.9	0	60.9	30.4	39.1	69.6	4.35	39.1	4.35	52.2	43.45	56.55	91.3	8.7	0.78	0.13	23.7	3.88
		POD1M	190426-1_Tube_015_015.fcs	190426-2_Tube_014_014.fcs	190426-3_Tube_014_014.fcs	72.9	94.9	30.7	8.07	2.48	13.6	66.1	0	2.3	31.6	33.9	31.6	66.1	68.4	0	14.9	0.57	84.5	85.07	14.9	99.4	0.57	85.4	48.7	19.2	13.2	19	32.2	38.2	67.9	61.9	12.9	38.2	3.12	45.7	41.32	58.6	83.9	16.02	11.8	3.63	45	13.8
		POD3M	190426-1_Tube_016_016.fcs	190426-2_Tube_015_015.fcs	190426-3_Tube_015_015.fcs	76.6	94.4	67.1	7.14	4.79	20.9	63.8	3.41	2.79	30	32.79	33.41	67.21	66.59	0.31	14.2	0	85.4	85.4	14.51	99.6	0.31	79.1	39	27	14.4	19.6	34	46.6	66	53.4	15.5	45	2.54	37	47.54	52.5	82	18.04	7.52	5.04	33.5	22.5
		POD6M	190426-1_Tube_017_017.fcs	190426-2_Tube_016_016.fcs	190426-3_Tube_016_016.fcs	76.7	93.7	73.4	12.3	9.03	14.5	82.6	1.3	0.78	15.3	16.08	16.6	83.9	83.38	0	35.3	0	64.7	64.7	35.3	100	0	85.5	36.3	35.1	13.2	15.4	28.6	50.5	71.4	49.5	35.1	48.5	1.67	14.7	50.17	49.8	63.2	36.77	6.37	4.68	39.2	28.8
Thymo#25	2	PreOP	190503-1_Tube_003_003.fcs	190503-2_Tube_002_002.fcs	190503-3_Tube_002_002.fcs	67.6	95.5	72.5	17	12.3	4.39	53.2	8.86	9.49	28.5	37.99	37.36	62.06	62.69	0.63	10.8	0	88.6	88.6	11.43	99.4	0.63	95.6	10.8	47	36.6	5.55	42.15	52.55	57.8	47.4	33.6	54.5	1.45	10.4	55.95	44	64.9	35.05	3.7	2.68	56.1	40.7
		POD7	190503-1_Tube_004_004.fcs	190503-2_Tube_003_003.fcs	190503-3_Tube_003_003.fcs	81.2	97.6	23.9	3.3	0.79	2.8	14.3	57.1	14.3	14.3	28.6	71.4	71.4	28.6	0	42.9	0	57.1	57.1	42.9	100	0	97.2	20.6	53.5	25.3	0.62	25.92	54.12	74.1	45.9	7.41	58	1.85	32.7	59.85	40.11	90.7	9.26	1.54	0.37	11.8	2.81
		POD1M	190503-1_Tube_005_005.fcs	190503-2_Tube_004_004.fcs	190503-3_Tube_004_004.fcs	59.6	97.1	38.5	21.4	8.22	12.1	61.6	4.04	3.37	31	34.37	35.04	65.64	64.97	0.22	15.1	0.22	84.5	84.72	15.32	99.6	0.44	87.9	16.9	18.3	46	18.8	64.8	37.1	35.2	62.9	11.5	62.1	0.5	25.9	62.6	37.4	88	12	6.76	2.6	31.4	12.1
		POD3M	190503-1_Tube_006_006.fcs	190503-2_Tube_005_005.fcs	190503-3_Tube_005_005.fcs	86.8	96.9	73.3	25	18.3	10.8	44.5	6.76	8.01	40.7	48.71	47.46	51.26	52.51	0.89	15.5	0.36	83.3	83.66	16.39	98.8	1.25	89.2	7.37	17.1	59.1	16.5	75.6	33.6	24.47	66.47	19.4	61.2	1.71	17.6	62.91	37	78.8	21.11	4.23	3.1	43.4	31.8
		POD6M	190503-1_Tube_007_007.fcs	190503-2_Tube_006_006.fcs	190503-3_Tube_006_006.fcs	76.7	95.9	76.9	22.5	17.3	18.7	68.7	8.56	4.62	18.1	22.72	26.66	77.26	73.32	1.01	22.6	0.45	75.9	76.35	23.61	98.5	1.46	81.7	16.4	38.6	35.3	9.76	45.06	48.36	55	51.7	30.8	51	2.58	15.6	53.58	46.4	66.6	33.38	5.38	4.14	45.4	34.9
Thymo#26	2	PreOP	190503-1_Tube_008_008.fcs	190503-2_Tube_007_007.fcs	190503-3_Tube_007_007.fcs	76.7	95.6	95.5	20.6	19.7	3.27	30.3	2.07	2.07	65.5	67.57	67.57	32.37	32.37	2.07	8.97	0	89	89	11.04	97.97	2.07	96.7	4.9	15	58.9	21.1	80	36.1	19.9	63.8	53.3	30.4	11.3	5.06	41.7	58.36	35.46	64.6	6.68	6.38	59.6	56.9
		POD7	190503-1_Tube_009_009.fcs	190503-2_Tube_008_008.fcs	190503-3_Tube_008_008.fcs	72	97.6	24.2	0.83	0.2	1.42	0	100	0	0	0	100	100	0	0	0	0	100	100	0	100	0	98.6	8.63	20.1	67.6	3.6	71.2	23.7	28.73	76.23	11.5	9.35	12.9	66.2	22.25	77.7	75.55	24.4	0.77	0.19	21.5	5.19
		POD1M	190503-1_Tube_010_010.fcs	190503-2_Tube_009_009.fcs	190503-3_Tube_009_009.fcs	75.5	96.6	20.9	15.5	3.24	9.85	69	1.96	1.31	27.8	29.11	29.76	70.96	70.31	1.63	14.1	0	84.3	84.3	15.73	98.4	1.63	90.1	41.6	9.07	17.6	31.7	49.3	40.77	50.67	59.2	18	28.5	4.79	48.7	33.29	66.7	77.2	22.79	6.02	1.26	41	8.58
		POD3M	190503-1_Tube_011_011.fcs	190503-2_Tube_010_010.fcs	190503-3_Tube_010_010.fcs	69.3	94.5	73.6	24.1	17.8	5.96	68.4	1.95	1.3	28.3	29.6	30.25	70.35	69.7	1.63	25.4	0	73	73	27.03	98.4	1.63	94.4	19.9	13	33.9	33.2	67.1	46.2	32.9	53.8	43	33.2	7.25	16.5	40.45	59.5	49.7	50.25	9.19	6.77	49.8	36.7
		POD6M	190503-1_Tube_012_012.fcs	190503-2_Tube_011_011.fcs	190503-3_Tube_011_011.fcs	70.9	95.3	69.4	18.9	13.1	4.69	54	3.17	1.06	41.8	42.86	44.97	57.17	55.06	1.06	16.4	0	82.5	82.5	17.46	98.9	1.06	95.3	14	16.1	43.2	26.7	69.9	42.8	30.1	57.2	46.6	29.6	10.1	13.8	39.7	60.4	43.4	56.7	6.29	4.36	55.5	38.5
Thymo#27	1	PreOP	190503-1_Tube_013_013.fcs	190503-2_Tube_012_012.fcs	190503-3_Tube_012_012.fcs	80	94.4	91.7	8.53	7.82	11.6	74.9	0.45	2.69	22	24.69	22.45	75.35	77.59	0.45	39	0	60.5	60.5	39.45	99.5	0.45	88.4	11.9	10.2	38.1	39.8	77.9	50	22.1	50	50.4	34.1	0.94	14.6	35.04	65	48.7	51.34	3.98	3.65	57.7	52.9
		POD7	190503-1_Tube_014_014.fcs	190503-2_Tube_013_013.fcs	190503-3_Tube_013_013.fcs	69.2	96.8	42.2	2.22	0.94	6.13	90	3.33	3.33	3.33	6.66	6.66	93.33	93.33	0	30	0	70	70	30	100	0	93.9	38.6	20	33.6	7.84	41.44	27.84	58.6	72.2	22.7	26.4	2.4	48.6	28.8	71.3	75	25.1	0.93	0.39	16.4	6.91
		POD1M	190503-1_Tube_015_015.fcs	190503-2_Tube_014_014.fcs	190503-3_Tube_014_014.fcs	51	92.9	74.5	9.87	7.36	4.77	20.5	0	2.27	77.3	79.57	77.3	20.5	22.77	0	6.82	0	93.2	93.2	6.82	100.02	0	95.2	6.14	3.53	22.8	67.6	90.4	71.13	9.67	28.94	28	40.4	1.93	29.7	42.33	57.7	70.1	29.93	4.52	3.37	28.2	21
		POD3M	190503-1_Tube_016_016.fcs	190503-2_Tube_015_015.fcs	190503-3_Tube_015_015.fcs	74.1	94.7	88.4	14.6	12.9	3.4	39.3	0	3.74	57	60.74	57	39.3	43.04	0	8.41	0	91.6	91.6	8.41	100.01	0	96.6	7.94	15	45.4	31.6	77	46.6	22.94	53.34	43.8	39.7	4.94	11.6	44.64	55.4	51.3	48.74	5.39	4.76	51.3	45.3
		POD6M	190503-1_Tube_017_017.fcs	190503-2_Tube_016_016.fcs	190503-3_Tube_016_016.fcs	77.5	92.4	71.1	6.09	4.33	4.01	57.7	1.92	1.92	38.5	40.42	40.42	59.62	59.62	1.92	3.85	0	94.2	94.2	5.77	98.05	1.92	96	20.1	14.1	49.7	16.2	65.9	30.3	34.2	69.8	23	15	2.73	59.2	17.73	82.2	74.2	25.73	1.95	1.39	41.2	29.3
Thymo#28	1	PreOP	190508-1_Tube_003_003.fcs	190508-2_Tube_002_002.fcs	190508-3_Tube_002_002.fcs	66.5	95.6	92.5	26	24.1	3.47	92.5	0.88	0	6.61	6.61	7.49	93.38	92.5	0.44	30.8	0	68.7	68.7	31.24	99.5	0.44	96.5	21	57	15.7	6.29	21.99	63.29	78	36.7	45.2	48.4	0.81	5.61	49.21	50.81	54.01	46.01	3.86	3.57	49.8	46.1
		POD7	190508-1_Tube_004_004.fcs	190508-2_Tube_003_003.fcs	190508-3_Tube_003_003.fcs	48.1	95.4	24.2	3.71	0.9	3.83	88.2	5.88	0	5.88	5.88	11.76	94.08	88.2	5.88	14.7	0	79.4	79.4	20.58	94.1	5.88	95.8	38.5	50.5	8.81	2.12	10.93	52.62	89	47.31	18.7	50.8	5.52	25	56.32	43.7	75.8	24.22	1.61	0.39	18.5	4.48
		POD1M	190508-1_Tube_005_005.fcs	190508-2_Tube_004_004.fcs	190508-3_Tube_004_004.fcs	58.7	95.4	44.9	25	11.2	5.76	62.4	0	0.87	36.7	37.57	36.7	62.4	63.27	0.29	17.5	0	82.2	82.2	17.79	99.7	0.29	93.8	30	25.1	19.6	25.3	44.9	50.4	55.1	49.6	24.9	49.7	1.81	23.6	51.51	48.5	73.3	26.71	5.89	2.64	31.3	14
		POD3M	190508-1_Tube_006_006.fcs	190508-2_Tube_005_005.fcs	190508-3_Tube_005_005.fcs	40.3	93.3	84.4	17.4	14.6	5.38	60.3	2.14	3.42	34.2	37.62	36.34	62.44	63.72	0.85	15.4	0	83.8	83.8	16.25	99.2	0.85	94.2	13.5	35.5	35.1	15.9	51	51.4	49	48.6	34.9	50.6	1.81	12.6	52.41	47.5	63.2	36.71	4.48	3.78	50.8	42.8
		POD6M	190508-1_Tube_007_007.fcs	190508-2_Tube_006_006.fcs	190508-3_Tube_006_006.fcs	90.4	95.1	96.8	18.2	17.6	6.12	59.9	2.72	1.17	36.2	37.37	38.92	62.62	61.07	0.78	17.5	0	81.7	81.7	18.28	99.2	0.78	93.6	14.4	38.6	33.9	13.1	47	51.7	53	48.3	41.7	46.1	1.81	10.5	47.91	52.2	56.6	43.51	3.24	3.13	47.5	45.9
Thymo#29	2	PreOP	190508-1_Tube_008_008.fcs	190508-2_Tube_007_007.fcs	190508-3_Tube_007_007.fcs	51	94.3	72.4	31	22.5	1.7	67.1	2.1	0	30.8	30.8	32.9	69.2	67.1	2.1	21.7	0	76.2	76.2	23.8	97.9	2.1	98.3	9.25	33.1	42.2	15.4	57.6	48.5	42.35	51.45	64.8	32	0.92	2.21	32.92	67.01	34.21	65.72	9.65	6.99	27.9	20.2
		POD7	190508-1_Tube_009_009.fcs	190508-2_Tube_008_008.fcs	190508-3_Tube_008_008.fcs	51.3	94.9	29.2	11.3	3.3	0.79	66.7	5.56	0	27.8	27.8	33.36	72.26	66.7	0	5.56	0	94.4	94.4	5.56	99.96	0	99.2	19.9	34.7	33.6	11.8	45.4	46.5	54.6	53.5	31.4	50.5	5.95	12.1	56.45	43.5	62.6	37.35	5.02	1.47	16.7	4.88
		POD1M	190508-1_Tube_010_010.fcs	190508-2_Tube_009_009.fcs	190508-3_Tube_009_009.fcs	62.5	92.9	77	43.9	33.8	1.59	71.1	0	0.63	28.3	28.93	28.3	71.1	71.73	0	18.9	0	81.1	81.1	18.9	100	0	98.3	13.1	21.4	41.5	23.9	65.4	45.3	34.5	54.6	47.6	47.3	0.76	4.35	48.06	51.95	51.65	48.36	13.7	10.5	23.4	18
		POD3M	190508-1_Tube_011_011.fcs	190508-2_Tube_010_010.fcs	190508-3_Tube_010_010.fcs	69	93.3	62	23.9	14.8	2.65	74.2	3.03	0.76	22	22.76	25.03	77.23	74.96	0.76	27.3	0	72	72	28.06	99.3	0.76	97.3	13.9	32.6	39	14.5	53.5	47.1	46.5	52.9	63	29.2	2.09	5.76	31.29	68.76	34.96	65.09	16.6	10.3	31.7	19.7
		POD6M	190508-1_Tube_012_012.fcs	190508-2_Tube_011_011.fcs	190508-3_Tube_011_011.fcs	69.8	92.9	76.5	26.4	20.2	2.96	66.9	1.66	1.1	30.4	31.5	32.06	68.56	68	0.55	21.5	0	77.9	77.9	22.05	99.4	0.55	97	13.1	25.1	42.1	19.7	61.8	44.8	38.2	55.2	53.1	37.4	2.06	7.43	39.46	60.53	44.83	55.16	13.1	10.1	27.1	20.8
Thymo#30	2	PreOP	190508-1_Tube_013_013.fcs	190508-2_Tube_012_012.fcs	190508-3_Tube_012_012.fcs	80.6	94.6	77.1	29.3	22.6	0.3	61.9	0	4.76	33.3	38.06	33.3	61.9	66.66	4.76	4.76	0	90.5	90.5	9.52	95.26	4.76	99.7	4.35	61.3	32.7	1.62	34.32	62.92	65.65	37.05	81.6	13.2	3.51	1.66	16.71	83.26	14.86	85.11	3.44	2.65	57	44
		POD7	190508-1_Tube_014_014.fcs	190508-2_Tube_013_013.fcs	190508-3_Tube_013_013.fcs	58.1	96.3	30	2.48	0.74	2.06	46.2	7.69	15.4	30.8	46.2	38.49	53.89	61.6	7.69	7.69	0	84.6	84.6	15.38	92.29	7.69	98.3	17.9	57.3	24.2	0.64	24.84	57.94	75.2	42.1	30.4	21.3	21.3	27.1	42.6	57.5	48.4	51.7	1.97	0.59	20.8	6.25
		POD1M	190508-1_Tube_015_015.fcs	190508-2_Tube_014_014.fcs	190508-3_Tube_014_014.fcs	47	91.9	74.2	4.67	3.46	1.92	40.9	9.09	4.55	45.5	50.05	54.59	49.99	45.45	0	13.6	0	86.4	86.4	13.6	100	0	98.2	22.6	21.4	30.5	25.5	56	46.9	44	53.1	19.9	56.6	3.65	19.8	60.25	39.7	76.4	23.55	3.33	2.47	60.6	44.9
		POD3M	190508-1_Tube_016_016.fcs	190508-2_Tube_015_015.fcs	190508-3_Tube_015_015.fcs	82.7	95.1	72.2	11.9	8.6	0.38	80	10	0	10	10	20	90	80	0	0	0	100	100	0	100	0	99.7	13.6	30.7	40.8	14.9	55.7	45.6	44.3	54.4	67.4	26.3	1.23	5.03	27.53	72.43	31.33	68.63	4.26	3.07	63	45.5
		POD6M	190508-1_Tube_017_017.fcs	190508-2_Tube_016_016.fcs	190508-3_Tube_016_016.fcs	80.7	94.9	67.7	22.2	15.1	0.39	78.9	5.26	0	15.8	15.8	21.06	84.16	78.9	0	5.26	0	94.7	94.7	5.26	99.96	0	99.6	11.4	39.4	38.2	11	49.2	50.4	50.8	49.6	75.8	17.3	2.9	4	20.2	79.8	21.3	78.7	5.34	3.62	55.8	37.8
Thymo#31	1	PreOP	190510-1_Tube_003_003.fcs	190510-2_Tube_002_002.fcs	190510-3_Tube_002_002.fcs	87.6	98	77.4	17.1	13.3	2.01	75.3	5.48	1.37	17.8	19.17	23.28	80.78	76.67	1.37	12.3	1.37	84.9	86.27	13.67	97.2	2.74	97.9	14.3	31.9	44.5	9.35	53.85	41.25	46.2	58.8	52.9	32.5	7.55	7.13	40.05	60.03	39.63	60.45	3.37	2.61	64.6	50
		POD7	190510-1_Tube_004_004.fcs	190510-2_Tube_003_003.fcs	190510-3_Tube_003_003.fcs	49.7	96.6	57.2	0.66	0.38	4.7	28.6	0	71.4	0	71.4	0	28.6	100	0	0	0	100	100	0	100	0	94	14.3	17.9	67.1	0.71	67.81	18.61	32.2	81.4	8.57	13.6	3.57	74.3	17.17	82.87	87.9	12.14	1.22	0.7	9.82	5.62
		POD1M	190510-1_Tube_005_005.fcs	190510-2_Tube_004_004.fcs	190510-3_Tube_004_004.fcs	88.3	98.7	61.7	13.1	8.09	5.12	49	2.01	2.68	46.3	48.98	48.31	51.01	51.68	1.34	7.38	0	91.3	91.3	8.72	98.68	1.34	94.8	15.6	18.7	43	22.7	65.7	41.4	34.3	58.6	40.9	29.5	7.46	22.1	36.96	63	51.6	48.36	6.16	3.8	49.3	30.4
		POD3M	190510-1_Tube_006_006.fcs	190510-2_Tube_005_005.fcs	190510-3_Tube_005_005.fcs	89.8	98.5	61.4	12.9	7.9	5.99	50.9	3.64	7.88	37.6	45.48	41.24	54.54	58.78	0.61	5.45	0.61	93.3	93.91	6.06	98.75	1.22	93.6	11.2	20.2	51.4	17.2	68.6	37.4	31.4	62.6	50.9	23.2	9.31	16.6	32.51	67.5	39.8	60.21	5.49	3.37	48.1	29.5
		POD6M	190510-1_Tube_007_007.fcs	190510-2_Tube_006_006.fcs	190510-3_Tube_006_006.fcs	91.8	98	64.8	11.7	7.56	4.51	64	8.11	1.8	26.1	27.9	34.21	72.11	65.8	0	5.41	0	94.6	94.6	5.41	100.01	0	95.3	12	24.5	49.5	14	63.5	38.5	36.5	61.5	56.9	23.9	6.91	12.2	30.81	69.1	36.1	63.81	2.89	1.87	53.5	34.6
Thymo#32	2	PreOP	190510-1_Tube_008_008.fcs	190510-2_Tube_007_007.fcs	190510-3_Tube_007_007.fcs	93.7	96.6	78.3	28.4	22.2	0.5	58.1	9.68	0	32.3	32.3	41.98	67.78	58.1	3.23	6.45	0	90.3	90.3	9.68	96.75	3.23	99.5	20.4	23.1	32.8	23.7	56.5	46.8	43.5	53.2	55.9	37.3	2.48	4.31	39.78	60.21	41.61	58.38	4.34	3.4	54.5	42.7
		POD7	190510-1_Tube_009_009.fcs	190510-2_Tube_008_008.fcs	190510-3_Tube_008_008.fcs	54.5	97.9	22.1	5.13	1.14	0.85	50	0	50	0	50	0	50	100	0	50	0	50	50	50	100	0	99.1	42.9	40.3	10.9	5.79	16.69	46.09	83.2	53.8	32.2	48.5	2.36	17	50.86	49.2	65.5	34.56	5.13	1.14	24.8	5.49
		POD1M	190510-1_Tube_010_010.fcs	190510-2_Tube_009_009.fcs	190510-3_Tube_009_009.fcs	33.8	95.5	64.4	22.8	14.7	2.98	77.6	3.06	1.02	18.4	19.42	21.46	80.66	78.62	3.06	22.4	1.02	73.5	74.52	25.46	95.9	4.08	97	25.5	14.4	27.6	32.5	60.1	46.9	39.9	53.1	43.7	46.6	2.13	7.61	48.73	51.31	54.21	45.83	15.7	10.1	34.9	22.5
		POD3M	190510-1_Tube_011_011.fcs	190510-2_Tube_010_010.fcs	190510-3_Tube_010_010.fcs	82.1	98.2	64.3	38	24.4	2.74	52.8	5.58	2.58	39.1	41.68	44.68	58.38	55.38	2.15	14.2	0.43	83.3	83.73	16.35	97.5	2.58	97.3	11.1	10.5	46.2	32.2	78.4	42.7	21.6	57.3	35.6	47.4	5.54	11.4	52.94	47	58.8	41.14	6.84	4.4	36.8	23.7
		POD6M	190510-1_Tube_012_012.fcs	190510-2_Tube_011_011.fcs	190510-3_Tube_011_011.fcs	82	98	69.7	31.9	22.3	3.55	73.5	3.56	0.4	22.5	22.9	26.06	77.06	73.9	1.19	13.8	0.4	84.6	85	14.99	98.4	1.59	96.4	17.2	18.9	37.1	26.8	63.9	45.7	36.1	54.3	56.7	35.1	3.35	4.79	38.45	61.49	39.89	60.05	4.1	2.86	42.2	29.4
Thymo#33	1	PreOP	190510-1_Tube_013_013.fcs	190510-2_Tube_012_012.fcs	190510-3_Tube_012_012.fcs	84.1	98.1	69.1	15.6	10.8	2.09	59.2	0	5.63	35.2	40.83	35.2	59.2	64.83	1.41	2.82	2.82	93	95.82	4.23	95.82	4.23	97.9	8.98	28.3	50.6	12.1	62.7	40.4	37.28	59.58	36	24	25.6	14.4	49.6	50.4	38.4	61.6	1.55	1.07	57.3	39.6
		POD7	190510-1_Tube_014_014.fcs	190510-2_Tube_013_013.fcs	190510-3_Tube_013_013.fcs	50.2	95.9	27.7	1.42	0.39	6.12	33.3	33.3	16.7	16.7	33.4	50	66.6	50	0	0	0	100	100	0	100	0	93.9	30.4	28.3	37	4.35	41.35	32.65	58.7	67.4	13	26.1	16.3	44.6	42.4	57.6	70.7	29.3	1.62	0.45	16.4	4.55
		POD1M	190510-1_Tube_015_015.fcs	190510-2_Tube_014_014.fcs	190510-3_Tube_014_014.fcs	73.5	97.1	43.6	28.9	12.6	2.73	66.7	0	3.1	30.2	33.3	30.2	66.7	69.8	1.55	7.75	0	90.7	90.7	9.3	98.45	1.55	97.3	27.1	21.3	26.6	25	51.6	46.3	48.4	53.7	40.6	36	4.48	19	40.48	59.6	55	45.08	6.72	2.93	29	12.7
		POD3M	190510-1_Tube_016_016.fcs	190510-2_Tube_015_015.fcs	190510-3_Tube_015_015.fcs	45.6	97.1	58	14.2	8.21	5.59	59	1.6	0.53	38.8	39.33	40.4	60.6	59.53	0.53	2.66	0.53	96.3	96.83	3.19	98.96	1.06	94.4	20	27.3	34	18.7	52.7	46	47.3	54	27.6	34.5	8.94	29	43.44	56.6	63.5	36.54	3.49	2.02	40.9	23.7
		POD6M	190510-1_Tube_017_017.fcs	190510-2_Tube_016_016.fcs	190510-3_Tube_016_016.fcs	83.3	97.7	79.9	11.4	9.11	6.46	45.5	0.61	1.21	52.7	53.91	53.31	46.11	46.71	0.61	1.21	0.61	97.6	98.21	1.82	98.81	1.22	93.9	13.1	18.1	49	19.7	68.7	37.8	31.2	62.1	33.8	19.1	17.6	29.4	36.7	63.2	48.5	51.4	1.49	1.19	43.1	34.4
Thymo#34	2	PreOP	190517-1_Tube_003_003.fcs	190514-2_Tube_002_002.fcs	190517-3_Tube_002_002.fcs	91	96.9	74.7	18.7	14	1.76	62.2	1.22	12.2	24.4	36.6	25.62	63.42	74.4	0	15.9	0	84.1	84.1	15.9	100	0	98.2	14.4	52.8	24.8	8.02	32.82	60.82	67.2	39.2	44.7	42.2	3.83	9.36	46.03	54.06	51.56	48.53	7.5	5.6	59.3	44.3
		POD7	190517-1_Tube_004_004.fcs	190514-2_Tube_003_003.fcs	190517-3_Tube_003_003.fcs	32	97	28	0.65	0.18	0	0	0	0	0	0	0	0	0	0	0	0	0	0	0	0	0	100	16.5	18.2	64.5	0.83	65.33	19.03	34.7	81	4.13	16.5	4.96	74.4	21.46	78.53	90.9	9.09	1.42	0.4	22	6.17
		POD1M	190517-1_Tube_005_005.fcs	190514-2_Tube_004_004.fcs	190517-3_Tube_004_004.fcs	69.8	90.5	74.4	11.9	8.86	7.55	30.6	1.88	6.88	60.6	67.48	62.48	32.48	37.48	0	15	0	85	85	15	100	0	92.5	18.3	14.4	32.6	34.7	67.3	49.1	32.7	50.9	19.4	49.9	2.24	28.4	52.14	47.8	78.3	21.64	5.89	4.39	53.1	39.6
		POD3M	190517-1_Tube_006_006.fcs	190514-2_Tube_005_005.fcs	190517-3_Tube_005_005.fcs	74.3	93.3	60.8	7	4.26	11.3	62.2	2.44	3.05	32.3	35.35	34.74	64.64	65.25	0.61	14	0	85.4	85.4	14.61	99.4	0.61	88.5	20.6	39.3	26.9	13.2	40.1	52.5	59.9	47.5	35.8	46.2	1.33	16.7	47.53	52.5	62.9	37.13	7.89	4.79	55.8	33.9
		POD6M	190517-1_Tube_007_007.fcs	190514-2_Tube_006_006.fcs	190517-3_Tube_006_006.fcs	73.2	93.6	70.4	5.83	4.1	17.8	40.8	0.95	4.74	53.6	58.34	54.55	41.75	45.54	0	8.06	0	91.9	91.9	8.06	99.96	0	81.5	15	33.1	35.5	16.4	51.9	49.5	48.1	50.5	19.2	36	10.1	34.6	46.1	53.8	70.6	29.3	6.55	4.61	58.5	41.2
Thymo#35	2	PreOP	190517-1_Tube_008_008.fcs	190514-2_Tube_007_007.fcs	190517-3_Tube_007_007.fcs	47	90.2	72	8.75	6.3	12.2	64.2	13.9	6.62	15.2	21.82	29.1	78.1	70.82	0	11.3	0	88.7	88.7	11.3	100	0	87.8	26.8	28.1	24.9	20.3	45.2	48.4	54.9	51.7	6.91	82.3	0.092	10.7	82.392	17.61	93	7.002	1.63	1.17	58	41.8
		POD7	190517-1_Tube_009_009.fcs	190514-2_Tube_008_008.fcs	190517-3_Tube_008_008.fcs	64.1	84.4	33.2	5.18	1.72	27.6	48.9	34.1	10.2	6.82	17.02	40.92	83	59.1	0	54.5	0	45.5	45.5	54.5	100	0	74.6	34.9	37.8	20.6	6.72	27.32	44.52	72.7	55.5	0.84	65.1	0.42	33.6	65.52	34.44	98.7	1.26	0.99	0.33	22.6	7.5
		POD1M	190517-1_Tube_010_010.fcs	190514-2_Tube_009_009.fcs	190517-3_Tube_009_009.fcs	68.8	97.3	54.8	11.8	6.46	15.9	46.2	4.65	7.09	42.1	49.19	46.75	50.85	53.29	0	6.85	0	93.2	93.2	6.85	100.05	0	83.6	22.9	11.7	35	30.5	65.5	42.2	34.6	57.9	8.16	70.9	0.37	20.6	71.27	28.76	91.5	8.53	1.56	0.85	47.6	26.1
		POD3M	190517-1_Tube_011_011.fcs	190514-2_Tube_010_010.fcs	190517-3_Tube_010_010.fcs	78.8	96	70.6	13.1	9.26	17.5	61.4	9.15	4.67	24.8	29.47	33.95	70.55	66.07	0.41	9.76	0	89.8	89.8	10.17	99.56	0.41	82.5	26.1	21	33	19.9	52.9	40.9	47.1	59.1	14.7	73.5	0.17	11.6	73.67	26.3	85.1	14.87	1.21	0.85	38.5	27.2
		POD6M	190517-1_Tube_012_012.fcs	190514-2_Tube_011_011.fcs	190517-3_Tube_011_011.fcs	76.1	97.9	26.7	15.7	4.18	2.74	44.9	10.1	5.8	39.1	44.9	49.2	55	50.7	0	11.6	0	88.4	88.4	11.6	100	0	97.3	15.7	20.5	39.8	24	63.8	44.5	36.2	55.5	18.2	75.2	0.37	6.17	75.57	24.37	81.37	18.57	1.73	0.46	30.7	8.18
Thymo#37	1	PreOP	190517-1_Tube_013_013.fcs	190514-2_Tube_012_012.fcs	190517-3_Tube_012_012.fcs	57.9	92.2	90.9	3.4	3.09	21.4	53	5.95	5.36	35.7	41.06	41.65	58.95	58.36	0	10.1	0	89.9	89.9	10.1	100	0	78.1	15.5	40.1	33.3	11.1	44.4	51.2	55.6	48.8	40.6	44.5	1.31	13.5	45.81	54.1	58	41.91	1.33	1.21	56.5	51.4
		POD7	190517-1_Tube_014_014.fcs	190514-2_Tube_013_013.fcs	190517-3_Tube_013_013.fcs	28.1	89.4	48.8	0.18	0.09	0	0	0	0	0	0	0	0	0	0	0	0	0	0	0	0	0	100	14.3	50	25	10.7	35.7	60.7	64.3	39.3	3.57	42.9	3.57	50	46.47	53.57	92.9	7.14	0.53	0.26	11.6	5.65
		POD1M	190517-1_Tube_015_015.fcs	190514-2_Tube_014_014.fcs	190517-3_Tube_014_014.fcs	66.5	95.5	37.7	5.71	2.15	16.5	36.8	4.41	2.21	56.6	58.81	61.01	41.21	39.01	0.74	10.3	0	89	89	11.04	99.3	0.74	83.5	25	27	25.7	22.4	48.1	49.4	52	50.7	16.3	46.4	2.76	34.5	49.16	50.8	80.9	19.06	1.57	0.59	25.2	9.49
		POD3M	190517-1_Tube_016_016.fcs	190514-2_Tube_015_015.fcs	190517-3_Tube_015_015.fcs	57.3	92.4	63.8	5.17	3.3	27.8	67.8	2.74	2.74	26.7	29.44	29.44	70.54	70.54	0.34	13	0	86.6	86.6	13.34	99.6	0.34	72.8	31	31	20.8	17.1	37.9	48.1	62	51.8	30.6	51.7	0.52	17.1	52.22	47.7	68.8	31.12	1.57	1	35.4	22.6
		POD6M	190517-1_Tube_017_017.fcs	190514-2_Tube_016_016.fcs	190517-3_Tube_016_016.fcs	78.8	93.1	70.7	5.61	3.97	24.8	72.1	4.18	1.39	22.3	23.69	26.48	76.28	73.49	0.35	10.8	0	88.9	88.9	11.15	99.7	0.35	74.7	25.6	39.5	22.1	12.8	34.9	52.3	65.1	47.7	45.6	41.6	0.69	12.1	42.29	57.7	53.7	46.29	1.91	1.35	37.2	26.3
Thymo#9	1	PreOP	190814-1_Tube_003_003.fcs	190814-2_Tube_002_002.fcs	1908014-3_Tube_003_003.fcs	82.2	97.1	84.4	12.5	10.6	0.61	53.8	3.85	7.69	34.6	42.29	38.45	57.65	61.49	0	15.4	0	84.6	84.6	15.4	100	0	99.4	6.46	13.2	57.4	22.9	80.3	36.1	19.66	63.86	10.6	73.4	1.85	14.2	75.25	24.8	87.6	12.45	2.4	2.03	41	34.6
		POD7	190814-1_Tube_004_004.fcs	190814-2_Tube_003_003.fcs	1908014-3_Tube_004_004.fcs	56.6	98.6	19.6	8.62	1.69	1.25	60	30	0	10	10	40	90	60	10	30	0	60	60	40	90	10	98.8	33.3	39.8	17.3	9.58	26.88	49.38	73.1	50.6	1.89	28.5	2.9	66.7	31.4	68.59	95.2	4.79	1.27	0.25	9.96	1.95
		POD1M	190814-1_Tube_005_005.fcs	190814-2_Tube_004_004.fcs	1908014-3_Tube_005_005.fcs	67.8	98.7	33.2	17.2	5.71	1.86	76.1	1.41	2.82	19.7	22.52	21.11	77.51	78.92	0	7.04	0	93	93	7.04	100.04	0	98.1	21	15.2	35.7	28	63.7	43.2	36.2	56.7	7.64	62.6	1.12	28.6	63.72	36.24	91.2	8.76	5.01	1.66	31.3	10.4
		POD3M	190814-1_Tube_006_006.fcs	190814-2_Tube_005_005.fcs	1908014-3_Tube_006_006.fcs	74.3	98.2	55.1	6.77	3.73	3.05	66	0	2.13	31.9	34.03	31.9	66	68.13	0	8.51	0	91.5	91.5	8.51	100.01	0	96.6	24.2	17.2	33.7	24.8	58.5	42	41.4	57.9	9.73	61.2	0.47	28.6	61.67	38.33	89.8	10.2	1.63	0.9	46.2	25.5
Thymo#14	2	PreOP	190814-1_Tube_007_007.fcs	190814-2_Tube_006_006.fcs	1908014-3_Tube_007_007.fcs	79.4	95.3	81.8	30.9	25.2	2.74	77.7	3.26	1.86	17.2	19.06	20.46	80.96	79.56	2.79	10.7	0	86.5	86.5	13.49	97.2	2.79	97	12.3	31.7	39	16.9	55.9	48.6	44	51.3	42.8	32	11.4	13.7	43.4	56.5	45.7	54.2	9.75	7.97	34.5	28.2
		POD1M	190814-1_Tube_008_008.fcs	190814-2_Tube_007_007.fcs	1908014-3_Tube_008_008.fcs	73.6	98.3	35.4	13.5	4.78	5.31	78.4	2.47	0.62	18.5	19.12	20.97	80.87	79.02	0	3.7	0	96.3	96.3	3.7	100	0	94.1	40.9	25.3	17.7	16.1	33.8	41.4	66.2	58.6	22.1	29.5	6.27	42.1	35.77	64.2	71.6	28.37	3.59	1.27	39.7	14.1
		POD3M	190814-1_Tube_009_009.fcs	190814-2_Tube_008_008.fcs	1908014-3_Tube_009_009.fcs	73.6	97.2	65.5	8.48	5.55	10.4	55.5	1.57	1.05	41.9	42.95	43.47	57.07	56.55	0	0.52	0.52	99	99.52	0.52	99.52	0.52	89.6	22.7	18.4	34	24.9	58.9	43.3	41.1	56.7	11.3	14.5	15	59.3	29.5	70.6	73.8	26.3	2.16	1.41	50.7	33.2
		POD6M	190814-1_Tube_010_010.fcs	190814-2_Tube_009_009.fcs	1908014-3_Tube_010_010.fcs	75.6	97.4	77.5	4.94	3.83	7.32	79.7	2.53	1.27	16.5	17.77	19.03	82.23	80.97	0	0	0	100	100	0	100	0	93.4	50.9	20.5	13.4	15.2	28.6	35.7	71.4	64.3	11.8	12.4	5.36	70.4	17.76	82.2	82.8	17.16	0.91	0.71	40	31
Thymo#19	1	PreOP	190814-1_Tube_011_011.fcs	190814-2_Tube_010_010.fcs	1908014-3_Tube_011_011.fcs	36	97.7	75.8	8.29	6.28	1.16	57.7	11.5	3.85	26.9	30.75	38.4	69.2	61.55	3.85	19.2	0	76.9	76.9	23.05	96.1	3.85	98.8	5.84	25.8	54.8	13.5	68.3	39.3	31.64	60.64	26.3	68	0.63	5.08	68.63	31.38	73.08	26.93	3.53	2.68	54.8	41.5
		POD7	190814-1_Tube_012_012.fcs	190814-2_Tube_011_011.fcs	1908014-3_Tube_012_012.fcs	66.8	98.6	15.3	2.67	0.41	4.55	28.6	42.9	28.6	0	28.6	42.9	71.5	57.2	0	14.3	28.6	57.1	85.7	14.3	71.4	28.6	93.5	14.6	59.7	22.2	3.47	25.67	63.17	74.3	36.8	12.5	25.7	13.9	47.9	39.6	60.4	73.6	26.4	2.55	0.39	13.1	2.01
		POD1M	190814-1_Tube_013_013.fcs	190814-2_Tube_012_012.fcs	1908014-3_Tube_013_013.fcs	54	98.7	32.4	8.78	2.85	1.76	74.4	2.56	2.56	20.5	23.06	23.06	76.96	76.96	0	2.56	0	97.4	97.4	2.56	99.96	0	98.2	13	29.6	44.9	12.5	57.4	42.1	42.6	57.9	25.4	42.4	5.34	26.8	47.74	52.2	69.2	30.74	2.16	0.7	19.9	6.46
		POD6M	190814-1_Tube_014_014.fcs	190814-2_Tube_013_013.fcs	1908014-3_Tube_014_014.fcs	71.6	98.3	66.6	8.89	5.92	3.17	61.9	1.59	3.17	33.3	36.47	34.89	63.49	65.07	0	11.1	0	88.9	88.9	11.1	100	0	97.1	11.7	34	42.1	12.2	54.3	46.2	45.7	53.8	28.8	47.7	2.49	21.1	50.19	49.9	68.8	31.29	3.5	2.33	58.9	39.2
Thymo#22	1	PreOP	190814-1_Tube_015_015.fcs	190814-2_Tube_014_014.fcs	1908014-3_Tube_015_015.fcs	86.9	98.6	58.9	4.59	2.7	6.19	71.7	6.67	3.33	18.3	21.63	24.97	78.37	75.03	0	11.7	0	88.3	88.3	11.7	100	0	93.8	21.5	16.1	37.1	25.4	62.5	41.5	37.6	58.6	17.9	39.9	17.3	24.9	57.2	42.8	64.8	35.2	1.97	1.16	81.5	48
		POD7	190814-1_Tube_016_016.fcs	190814-2_Tube_015_015.fcs	1908014-3_Tube_016_016.fcs	30	93.9	31.8	0.59	0.19	0	0	0	0	0	0	0	0	0	0	0	0	0	0	0	0	0	100	15	16.7	61.7	6.67	68.37	23.37	31.7	76.7	0	33.3	6.67	60	39.97	60	93.3	6.67	1.03	0.33	13.2	4.19
		POD3M	190814-1_Tube_017_017.fcs	190814-2_Tube_016_016.fcs	1908014-3_Tube_017_017.fcs	62.8	97.6	38.2	8.95	3.42	6.85	50.3	0.69	0.69	48.3	48.99	48.99	50.99	50.99	0	4.83	0.69	94.5	95.19	4.83	99.33	0.69	93.2	42	5.58	8.67	43.8	52.47	49.38	47.58	50.67	6.34	20.8	5.52	67.3	26.32	73.64	88.1	11.86	2.46	0.94	56	21.4
		POD6M	190814-1_Tube_018_018.fcs	190814-2_Tube_017_017.fcs	1908014-3_Tube_018_018.fcs	81.7	98.5	72.6	3.52	2.55	13.3	82.2	1.98	2.97	12.9	15.87	14.88	84.18	85.17	0	10.9	0.99	88.1	89.09	10.9	99	0.99	86.7	43	11.6	11.1	34.3	45.4	45.9	54.6	54.1	30.7	28.7	5.32	35.3	34.02	66	64	36.02	0.79	0.58	60.3	43.8
Thymo#17	1	PreOP	190820-1_Tube_003_003.fcs	190820-2_Tube_002_002.fcs	190820-3_Tube_003_003.fcs	89.2	98.3	69	2.06	1.42	1.18	60	0	0	40	40	40	60	60	0	20	0	80	80	20	100	0	98.4	13.2	45.2	30.4	11.2	41.6	56.4	58.4	43.6	78.5	7.66	5.98	7.89	13.64	86.39	15.55	84.48	0.92	0.64	69.6	48
		POD7	190820-1_Tube_004_004.fcs	190820-2_Tube_003_003.fcs	190820-3_Tube_004_004.fcs	64	97.9	21.1	0.22	0.047	0	0	0	0	0	0	0	0	0	0	0	0	0	0	0	0	0	100	8	24	64	4	68	28	32	72	8	40	4	48	44	56	88	12	1.03	0.22	15.1	3.19
		POD1M	190820-1_Tube_005_005.fcs	190820-2_Tube_004_004.fcs	190820-3_Tube_005_005.fcs	62.8	98.2	42.2	2.11	0.89	8.93	65.9	0	0	34.1	34.1	34.1	65.9	65.9	2.44	14.6	4.88	78	82.88	17.04	92.6	7.32	91.1	39.5	10.3	18.4	31.8	50.2	42.1	49.8	57.9	24.2	21.3	6.46	48.1	27.76	72.3	69.4	30.66	4	1.69	68.4	28.9
		POD3M	190820-1_Tube_006_006.fcs	190820-2_Tube_005_005.fcs	190820-3_Tube_006_006.fcs	81.9	98.5	55.5	1.01	0.56	10.3	73.9	4.35	8.7	13	21.7	17.35	78.25	82.6	4.35	13	4.35	78.3	82.65	17.35	91.3	8.7	87.9	15.3	22.4	45.9	16.3	62.2	38.7	37.7	61.2	19.4	9.69	14.3	56.6	23.99	76	66.29	33.7	1.21	0.67	55.5	30.8
		POD6M	190820-1_Tube_007_007.fcs	190820-2_Tube_006_006.fcs	190820-3_Tube_007_007.fcs	83.1	97.3	60.6	0.83	0.51	11.2	60	0	5	35	40	35	60	65	0	15	0	85	85	15	100	0	88.8	39	18.2	13.8	28.9	42.7	47.1	57.2	52.8	12.6	10.1	14.5	62.9	24.6	75.5	73	27.1	0.62	0.38	67.1	40.6
Thymo#18	2	PreOP	190820-1_Tube_008_008.fcs	190820-2_Tube_007_007.fcs	190820-3_Tube_008_008.fcs	89.6	98	70.3	11.5	8.11	1.64	81	7.14	4.76	7.14	11.9	14.28	88.14	85.76	11.9	11.9	11.9	64.3	76.2	23.8	76.2	23.8	98.4	16.9	54.2	21	7.94	28.94	62.14	71.1	37.9	77.5	17	0.71	4.72	17.71	82.22	21.72	78.21	1.77	1.25	54.8	38.5
		POD7	190820-1_Tube_009_009.fcs	190820-2_Tube_008_008.fcs	190820-3_Tube_009_009.fcs	70.4	98.9	18.6	1.37	0.25	0	0	0	0	0	0	0	0	0	0	0	0	0	0	0	0	0	100	7.69	65.4	25	1.92	26.92	67.32	73.09	32.69	34.6	8.97	33.3	23.1	42.27	57.7	32.07	67.9	0.93	0.17	11.6	2.16
		POD1M	190820-1_Tube_010_010.fcs	190820-2_Tube_009_009.fcs	190820-3_Tube_010_010.fcs	77.1	98.9	32.2	9.68	3.12	3.07	70.1	1.49	2.99	25.4	28.39	26.89	71.59	73.09	2.99	22.4	14.9	59.7	74.6	25.39	82.1	17.89	96.8	22	34.7	29.7	13.6	43.3	48.3	56.7	51.7	59.6	17.9	3.31	19.2	21.21	78.8	37.1	62.91	1.82	0.59	33.7	10.8
		POD3M	190820-1_Tube_011_011.fcs	190820-2_Tube_010_010.fcs	190820-3_Tube_011_011.fcs	82.5	98.9	58.4	9.73	5.68	2.54	63	9.26	7.41	20.4	27.81	29.66	72.26	70.41	5.56	29.6	16.7	48.1	64.8	35.16	77.7	22.26	97.5	10.8	43.2	34.4	11.5	45.9	54.7	54	45.2	73.1	12.2	3.14	11.5	15.34	84.6	23.7	76.24	1.54	0.9	37.7	22
		POD6M	190820-1_Tube_012_012.fcs	190820-2_Tube_011_011.fcs	190820-3_Tube_012_012.fcs	83.9	99	56.9	7.85	4.47	6.95	58.8	5.04	4.2	31.9	36.1	36.94	63.84	63	3.36	16	8.4	72.3	80.7	19.36	88.3	11.76	93	14.1	39.1	34.5	12.3	46.8	51.4	53.2	48.6	69.6	11.9	2.26	16.2	14.16	85.8	28.1	71.86	1.03	0.58	38.1	21.7
Thymo#20	1	PreOP	190820-1_Tube_013_013.fcs	190820-2_Tube_012_012.fcs	190820-3_Tube_013_013.fcs	67.8	98.2	85.5	2.97	2.54	28.3	40.4	6.38	2.66	50.5	53.16	56.88	46.78	43.06	4.26	11.7	6.38	77.7	84.08	15.96	89.4	10.64	71.7	21.4	7.55	16.1	54.9	71	62.45	28.95	37.5	13.8	21.8	5.66	58.7	27.46	72.5	80.5	19.46	2.52	2.15	81.2	69.4
		POD7	190820-1_Tube_014_014.fcs	190820-2_Tube_013_013.fcs	190820-3_Tube_014_014.fcs	72.6	97.8	12.5	0.66	0.082	20	11.1	22.2	44.4	22.2	66.6	44.4	33.3	55.5	33.3	11.1	44.4	11.1	55.5	44.4	22.2	77.7	80	19.4	27.8	44.4	8.33	52.73	36.13	47.2	63.8	30.6	11.1	38.9	19.4	50	50	30.5	69.5	0.8	0.1	14.4	1.8
		POD1M	190820-1_Tube_015_015.fcs	190820-2_Tube_014_014.fcs	190820-3_Tube_015_015.fcs	74.3	98.5	16.9	6.68	1.13	16.4	58.5	1.54	1.54	38.5	40.04	40.04	60.04	60.04	1.54	7.69	6.15	84.6	90.75	9.23	92.29	7.69	82.1	37.4	11.3	15.3	35.9	51.2	47.2	48.7	52.7	23.3	14.1	14.1	48.5	28.2	71.8	62.6	37.4	13.7	2.32	50.5	8.55
		POD3M	190820-1_Tube_016_016.fcs	190820-2_Tube_015_015.fcs	190820-3_Tube_016_016.fcs	86.3	98.4	82.8	5.25	4.35	7.37	27.4	0	3.57	69	72.57	69	27.4	30.97	1.19	9.52	2.38	86.9	89.28	10.71	96.42	3.57	92.6	6.82	6.63	38.1	48.5	86.6	55.13	13.45	44.92	55.2	23.9	7.95	13	31.85	68.2	36.9	63.15	1.35	1.12	65.4	54.1
		POD6M	190820-1_Tube_017_017.fcs	190820-2_Tube_016_016.fcs	190820-3_Tube_017_017.fcs	94.5	98.7	92.8	2.71	2.51	26.3	16.4	6.58	5.92	71.1	77.02	77.68	22.98	22.32	0.66	9.21	7.24	82.9	90.14	9.87	92.11	7.9	75.3	9.86	5.5	31.7	53	84.7	58.5	15.36	41.56	17	12.8	16.1	54.1	28.9	71.1	66.9	33.1	2.56	2.37	82.2	76.3
[truncated: 53 more columns]

## Sheet: cell
			parent	PBMC						Ratio					PBMC(recovery rate)						lymphocyte				NK		B	NK(recovery)		B(recovery)	Ratio
#ATG	group	POD	PBMC	NK	T	NKT	B	Mono	Lympho	NK/T	NK/B	NK/mono	T/B	lympho/mono	NK	T	NKT	B	Mono	Lympho	NKT	B	T	NK	bright	dim	Breg	bright	dim	Breg	bright/dim
#73	0	PreOP	98.9	12	42.2	4.44	5.96	23.6	64.7	0.28436	2.01342	0.508475	7.08054	2.74153	100	100	100	100	100	100	6.86	7.28	65.2	18.6	2.86	97	1.95	100	100	100	0.0294845
		POD7	97.6	6.32	47.2	4.28	8.75	22.7	69.8	0.133898	0.722286	0.278414	5.39429	3.07489	52.6667	111.848	96.3964	146.812	96.1864	107.883	6.14	12	67.6	9.05	5.73	94.3	0.74	200.35	97.2165	37.9487	0.0607635
		POD1M	95.5	13.1	58.7	5.68	10.4	7.83	86.2	0.223169	1.25962	1.67305	5.64423	11.0089	109.167	139.1	127.928	174.497	33.178	133.23	6.58	11.4	68.2	15.2	4.15	95.8	1.05	145.105	98.7629	53.8462	0.0433194
		POD3M	97.6	9.76	56.3	4.74	11.2	13	78.6	0.173357	0.871429	0.750769	5.02679	6.04615	81.3333	133.412	106.757	187.919	55.0847	121.484	6.03	12.8	71.6	12.4	3.79	96.1	0.99	132.517	99.0722	50.7692	0.0394381
		POD6M	98.1	14	49.5	6.02	9.46	14.6	75.7	0.282828	1.47992	0.958904	5.23256	5.18493	116.667	117.299	135.586	158.725	61.8644	117.002	7.96	11	65.4	18.5	3.73	96.4	1.57	130.42	99.3814	80.5128	0.0386929
#71	0	PreOP	98.3	12.8	42.9	3.67	12	34.7	74.9	0.298368	1.06667	0.368876	3.575	2.1585	100	100	100	100	100	100	4.9	13.6	57.3	17.1	3.44	96.8	2.09	100	100	100	0.0355372
		POD7	98.4	2.43	19.8	1.75	17.5	17.7	41	0.122727	0.138857	0.137288	1.13143	2.31638	18.9844	46.1538	47.6839	145.833	51.0086	54.7397	4.27	44	48.3	5.92	6.4	93.6	1.29	186.047	96.6942	61.7225	0.0683761
		POD1M	98.8	5.48	31.2	3.68	21.8	39.9	64	0.175641	0.251376	0.137343	1.43119	1.60401	42.8125	72.7273	100.272	181.667	114.986	85.4473	5.75	32	48.8	8.56	5.25	94.7	1.98	152.616	97.8306	94.7368	0.0554382
		POD3M	98.9	1.19	35.1	3.15	25.5	22.8	60.7	0.0339031	0.0466667	0.052193	1.37647	2.66228	9.29688	81.8182	85.8311	212.5	65.7061	81.0414	5.19	39	57.8	1.95	11.8	88.2	1.9	343.023	91.1157	90.9091	0.133787
		POD6M	98.9	2.64	45.8	3.93	16.3	29.5	67.8	0.0576419	0.161963	0.0894915	2.80982	2.29831	20.625	106.76	107.084	135.833	85.0144	90.5207	5.8	22.1	67.5	3.89	7.69	92.3	1.57	223.547	95.3512	75.1196	0.0833153
Thymo#1	2	PreOP	97.7	11.6	51.7	4.21	11.7	24.1	85.9	0.224371	0.991453	0.481328	4.4188	3.56432	100	100	100	100	100	100	4.91	14.6	60.2	13.5	4.22	95.8	5.65	100	100	100	0.0440501
		POD7	98.9	0.79	1.94	0.56	13.9	14.6	25.6	0.407216	0.0568345	0.0541096	0.139568	1.75342	6.81034	3.75242	13.3017	118.803	60.5809	29.8021	2.17	51.9	7.59	3.07	2.18	97.8	0.17	51.6588	102.088	3.00885	0.0222904
		POD1M	97.7	2.3	3.56	1.21	10.6	62	20.9	0.646067	0.216981	0.0370968	0.335849	0.337097	19.8276	6.88588	28.7411	90.5983	257.261	24.3306	5.8	37.6	17	11	42.3	57.7	4.54	1002.37	60.2296	80.354	0.733102
		POD3M	98.8	3.31	7.59	1.05	10.9	64.8	27.4	0.4361	0.30367	0.0510802	0.69633	0.42284	28.5345	14.6809	24.9406	93.1624	268.88	31.8976	3.82	30.4	27.7	12.1	67.5	31	7.82	1599.53	32.3591	138.407	2.17742
		POD6M	98.4	3.66	15.2	1.37	14.6	38.6	38.7	0.240789	0.250685	0.0948187	1.0411	1.00259	31.5517	29.4004	32.5416	124.786	160.166	45.0524	3.54	29	39.2	9.46	72.9	26.4	8.95	1727.49	27.5574	158.407	2.76136
#63	0	PreOP	89.7	4.22	25.5	1.64	13.2	30.4	58.1	0.16549	0.319697	0.138816	1.93182	1.91118	100	100	100	100	100	100	2.82	18.5	43.8	7.26	8.39	92.1	2.09	100	100	100	0.0910966
		POD7	84.9	3.04	13.8	1.09	13.2	38.7	42.2	0.22029	0.230303	0.078553	1.04545	1.09044	72.0379	54.1176	66.4634	100	127.303	72.6334	2.59	28.8	32.7	7.2	4.05	96.2	1.42	48.2718	104.452	67.9426	0.0420998
		POD1M	89.9	2.34	32.3	1.08	22.7	14.4	79.4	0.0724458	0.103084	0.1625	1.42291	5.51389	55.4502	126.667	65.8537	171.97	47.3684	136.661	1.36	28.1	40.7	2.94	3.84	96.2	0.9	45.7688	104.452	43.0622	0.0399168
		POD3M	91.8	2.36	31.4	1.63	25.7	22.7	64.1	0.0751592	0.0918288	0.103965	1.22179	2.82379	55.9242	123.137	99.3902	194.697	74.6711	110.327	2.55	35.8	48.9	3.68	4.89	95.9	0.63	58.2837	104.126	30.1435	0.0509906
		POD6M	93.5	2.95	27	1.48	22	21.1	71.1	0.109259	0.134091	0.13981	1.22727	3.36967	69.9052	105.882	90.2439	166.667	69.4079	122.375	2.08	33	38	4.15	9.87	90.1	0.57	117.64	97.8284	27.2727	0.109545
Thymo#2	1	PreOP	90	2.83	40.7	2.76	19.3	29.3	59	0.0695332	0.146632	0.096587	2.10881	2.01365	100	100	100	100	100	100	4.67	27.8	68.9	4.79	2.9	97.1	1.72	100	100	100	0.0298661
		POD7	94	0.16	2.01	0.12	6.52	76.7	10.4	0.079602	0.0245399	0.00208605	0.308282	0.135593	5.65371	4.93857	4.34783	33.7824	261.775	17.6271	1.13	73.7	19.3	1.56	2.6	97.4	0.08	89.6552	100.309	4.65116	0.026694
		POD1M	90.5	2.41	12.4	2.06	10.4	63.7	26.7	0.194355	0.231731	0.0378336	1.19231	0.419152	85.159	30.4668	74.6377	53.886	217.406	45.2542	7.72	35	46.4	9.03	5.8	94.2	1.5	200	97.0134	87.2093	0.0615711
		POD3M	92.4	1.48	31.6	2.11	14.4	36.1	52.2	0.0468354	0.102778	0.0409972	2.19444	1.44598	52.2968	77.6413	76.4493	74.6114	123.208	88.4746	4.04	23.5	60.6	2.83	25.6	74.4	8.39	882.759	76.622	487.791	0.344086
		POD6M	91.7	1.5	38.3	1.92	12.6	36.2	57.3	0.0391645	0.119048	0.0414365	3.03968	1.58287	53.0035	94.1032	69.5652	65.285	123.549	97.1186	3.35	18.2	66.9	2.62	11.1	89.7	3.29	382.759	92.379	191.279	0.123746
#61	0	PreOP	95.2	9.36	34.4	1.49	14.6	30.2	62.5	0.272093	0.641096	0.309934	2.35616	2.06954	100	100	100	100	100	100	2.38	20.2	55.1	15	4.35	95.4	1.19	100	100	100	0.0455975
		POD7	95.4	8.13	23.2	1.61	19.4	35.4	56.6	0.350431	0.419072	0.229661	1.19588	1.59887	86.859	67.4419	108.054	132.877	117.219	90.56	2.85	35.4	40.9	14.4	1.18	98.8	0.3	27.1264	103.564	25.2101	0.0119433
		POD1M	97.1	7.44	48.9	1.56	15.9	11	85.6	0.152147	0.467925	0.676364	3.07547	7.78182	79.4872	142.151	104.698	108.904	36.4238	136.96	1.83	18.1	57.1	8.69	1.89	98.1	0.37	43.4483	102.83	31.0924	0.0192661
		POD3M	96.5	8.53	40.9	2.05	16.4	19.9	73.4	0.208557	0.520122	0.428643	2.4939	3.68844	91.1325	118.895	137.584	112.329	65.894	117.44	2.79	20.5	55.7	11.6	1.92	98.1	0.33	44.1379	102.83	27.7311	0.0195719
		POD6M	95	14.2	44.3	3.06	18.8	15.9	77.3	0.320542	0.755319	0.893082	2.35638	4.86164	151.709	128.779	205.369	128.767	52.649	123.68	3.95	22.8	57.3	18.4	2.34	97.7	0.73	53.7931	102.411	61.3445	0.0239509
Thymo#3	1	PreOP	93.6	19.5	30.9	4.42	11.9	25.7	76.8	0.631068	1.63866	0.758755	2.59664	2.98833	100	100	100	100	100	100	5.76	16.3	40.3	25.4	1.03	99	1.58	100	100	100	0.010404
		POD7	96.4	0.24	1.97	0.12	10.1	72.3	16.4	0.121827	0.0237624	0.0033195	0.19505	0.226833	1.23077	6.3754	2.71493	84.8739	281.323	21.3542	0.73	71.2	12.1	1.44	5.05	94.9	0.22	490.291	95.8586	13.9241	0.0532139
		POD1M	95.6	7.39	6.75	3.23	12	63.4	26.8	1.09481	0.615833	0.116562	0.5625	0.422713	37.8974	21.8447	73.0769	100.84	246.693	34.8958	12	27.4	25.2	27.6	4.23	95.6	1.64	410.68	96.5657	103.797	0.0442469
		POD3M	92.3	10.9	16.2	2.47	12.5	38.1	47.9	0.67284	0.872	0.286089	1.296	1.25722	55.8974	52.4272	55.8824	105.042	148.249	62.3698	5.16	21.8	33.7	22.7	2.43	97.6	2.23	235.922	98.5859	141.139	0.0248975
		POD6M	93.7	13.2	20.9	2.19	12.9	28.6	58.3	0.631579	1.02326	0.461538	1.62016	2.03846	67.6923	67.6375	49.5475	108.403	111.284	75.9115	3.76	18	35.8	22.6	5.45	94.5	1.19	529.126	95.4545	75.3165	0.057672
#60	0	PreOP	98.2	9.41	41	1.51	12.3	24.3	66.6	0.229512	0.765041	0.387243	3.33333	2.74074	100	100	100	100	100	100	2.27	15.6	61.6	14.1	2.96	97.2	2.88	100	100	100	0.0304527
		POD7	97	7.17	29.9	1.62	17.4	24.1	67.3	0.239799	0.412069	0.29751	1.71839	2.79253	76.1955	72.9268	107.285	141.463	99.177	101.051	2.4	25.5	44.5	10.6	1.49	98.6	0.6	50.3378	101.44	20.8333	0.0151116
		POD1M	96.8	3.65	45.3	0.9	19.2	13.4	77.2	0.080574	0.190104	0.272388	2.35938	5.76119	38.7885	110.488	59.6026	156.098	55.144	115.916	1.17	22.8	58.6	4.73	2.13	97.9	1.64	71.9595	100.72	56.9444	0.0217569
		POD3M	97.1	3.6	47.9	0.99	17.4	17.6	75.1	0.0751566	0.206897	0.204545	2.75287	4.26705	38.2572	116.829	65.5629	141.463	72.428	112.763	1.32	21.9	63.8	4.79	3.55	96.2	1.15	119.932	98.9712	39.9306	0.0369023
		POD6M	97.1	5.64	53.2	1.09	17.5	12.7	80.7	0.106015	0.322286	0.444094	3.04	6.35433	59.9362	129.756	72.1854	142.276	52.2634	121.171	1.35	20.6	65.9	6.99	2.42	97.6	1.72	81.7568	100.412	59.7222	0.0247951
Thymo#5	2	PreOP	96	3.69	19.6	1.63	11.2	54.3	35.6	0.188265	0.329464	0.0679558	1.75	0.655617	100	100	100	100	100	100	4.59	20.4	55.1	10.4	1.99	98	0.36	100	100	100	0.0203061
		POD7	96	0.13	1.45	0.13	5.2	79.7	12.2	0.0896552	0.025	0.00163112	0.278846	0.153074	3.52304	7.39796	7.97546	46.4286	146.777	34.2697	1.07	48.6	11.9	1.06	1.54	96.9	1	77.3869	98.8776	277.778	0.0158927
		POD1M	95.4	11.9	39.9	3.63	12.2	25.9	65.7	0.298246	0.97541	0.459459	3.27049	2.53668	322.493	203.571	222.699	108.929	47.698	184.551	5.53	17.7	60.8	18.2	1.47	98.5	0.91	73.8693	100.51	252.778	0.0149239
		POD3M	94.1	12.9	32.8	3.94	9.05	30.5	59.2	0.393293	1.42541	0.422951	3.62431	1.94098	349.593	167.347	241.718	80.8036	56.1694	166.292	6.65	13.6	55.4	21.7	1.37	98.7	1.15	68.8442	100.714	319.444	0.0138804
		POD6M	96	14	23.4	4.85	9.4	40.7	50.7	0.598291	1.48936	0.34398	2.48936	1.2457	379.404	119.388	297.546	83.9286	74.954	142.416	9.57	15.2	46.3	27.6	2.58	97.5	1.24	129.648	99.4898	344.444	0.0264615
#64	0	PreOP	95.1	16.3	56.3	1.5	7.4	8.17	92.4	0.28952	2.2027	1.9951	7.60811	11.3097	100	100	100	100	100	100	1.63	8.49	60.9	17.7	2.54	97.3	1.69	100	100	100	0.0261048
		POD7	95.2	8.08	20.2	2.71	13	36	56.4	0.4	0.621538	0.224444	1.55385	1.56667	49.5706	35.8792	180.667	175.676	440.636	61.039	4.8	25.6	35.9	14.3	0.69	99.3	1.03	27.1654	102.055	60.9467	0.00694864
		POD1M	94.5	16.1	57.9	3.31	17.9	9.35	91.9	0.278066	0.899441	1.72193	3.23464	9.82888	98.773	102.842	220.667	241.892	114.443	99.4589	3.6	21	63	17.6	0.66	99.3	0.29	25.9843	102.055	17.1598	0.00664653
		POD3M	94.9	17.6	57.7	4.46	20.9	10.2	91.6	0.305026	0.842105	1.72549	2.76077	8.98039	107.975	102.487	297.333	282.432	124.847	99.1342	4.87	24.8	62.9	19.3	0.91	98.9	0.47	35.8268	101.644	27.8107	0.00920121
		POD6M	93.9	18.3	61	4.01	17	6.73	95.9	0.3	1.07647	2.71917	3.58824	14.2496	112.27	108.348	267.333	229.73	82.3745	103.788	4.18	19.1	63.6	19.1	0.64	99.4	1.35	25.1969	102.158	79.8817	0.00643863
Thymo#10	2	PreOP	95.2	18.8	32.5	9.01	19.9	22.2	72.5	0.578462	0.944724	0.846847	1.63317	3.26577	100	100	100	100	100	100	12.4	25.7	44.8	25.9	1.08	98.9	0.5	100	100	100	0.0109201
		POD7	96.1	0.83	3.66	1.16	13	65.6	21.1	0.226776	0.0638462	0.0126524	0.281538	0.321646	4.41489	11.2615	12.8746	65.3266	295.495	29.1034	5.48	54.1	17.3	3.93	3.72	96.3	0.27	344.444	97.3711	54	0.0386293
		POD1M	95.4	8.58	22.4	5.63	25.5	28	56.6	0.383036	0.336471	0.306429	0.878431	2.02143	45.6383	68.9231	62.4861	128.141	126.126	78.069	9.95	38.2	39.6	15.2	4.68	95.5	0.3	433.333	96.5622	60	0.0490052
		POD3M	95.4	17.6	26.2	10.1	19.5	25.4	66.4	0.671756	0.902564	0.692913	1.34359	2.61417	93.617	80.6154	112.098	97.9899	114.414	91.5862	15.1	27.8	39.4	26.4	1.93	97.9	1.3	178.704	98.9889	260	0.019714
		POD6M	95.9	25.6	35.4	6.17	12.5	12.4	81.7	0.723164	2.048	2.06452	2.832	6.58871	136.17	108.923	68.4795	62.8141	55.8559	112.69	7.56	14.8	43.4	31.3	3.58	96.4	0.96	331.481	97.4722	192	0.0371369
Thymo#6	2	PreOP	96.8	4.03	46.6	3.54	19.1	17.8	68.2	0.0864807	0.210995	0.226404	2.43979	3.83146	100	100	100	100	100	100	5.2	23.3	68.3	5.92	4.17	95.8	1.78	100	100	100	0.0435282
		POD7	98.2	0.12	1.35	0.14	5.12	81	7.8	0.0888889	0.0234375	0.00148148	0.263672	0.0962963	2.97767	2.897	3.9548	26.8063	455.056	11.437	1.76	49	17.3	1.49	11.8	88.2	2.63	282.974	92.0668	147.753	0.133787
		POD1M	93.9	1.86	24	2.77	14.2	27.3	44.3	0.0775	0.130986	0.0681319	1.69014	1.62271	46.1538	51.5021	78.2486	74.3455	153.371	64.956	6.26	20	54.3	4.2	6.29	94.1	1.53	150.839	98.2255	85.9551	0.0668438
		POD3M	95.4	4.17	50.3	2.52	20.4	18.7	73.5	0.0829026	0.204412	0.222995	2.46569	3.93048	103.474	107.94	71.1864	106.806	105.056	107.771	3.43	26.7	68.4	5.67	4.84	94.4	1.76	116.067	98.5386	98.8764	0.0512712
		POD6M	95.6	7.62	38.9	2.84	12.6	19.1	63.6	0.195887	0.604762	0.398953	3.0873	3.32984	189.082	83.4764	80.226	65.9686	107.303	93.2551	4.46	17.6	61.1	12	1.95	98.1	2.85	46.7626	102.401	160.112	0.0198777
Thymo#7	2	PreOP	93.2	8.46	50.4	5.98	14.2	17.2	75.4	0.167857	0.595775	0.49186	3.5493	4.38372	100	100	100	100	100	100	7.93	17.5	66.8	11.2	8.64	91.4	0.96	100	100	100	0.0945295
		POD7	97.5	0.26	2.03	0.28	9.53	71.3	10.3	0.128079	0.0272823	0.00364656	0.213012	0.14446	3.07329	4.02778	4.68227	67.1127	414.535	13.6605	2.68	43.3	19.6	2.54	0	100	1.57	0	109.409	163.542	0
		POD1M	92.3	2.7	14.5	0.92	9.79	44.2	32	0.186207	0.275792	0.061086	1.4811	0.723982	31.9149	28.7698	15.3846	68.9437	256.977	42.4403	2.89	19.4	45.5	8.44	16.5	83.5	0.9	190.972	91.3567	93.75	0.197605
		POD3M	92.4	2.39	18.7	1.32	10.8	40.3	38.8	0.127807	0.221296	0.0593052	1.73148	0.962779	28.2506	37.1032	22.0736	76.0563	234.302	51.4589	3.41	15.5	48.2	6.18	16.3	83.7	1.33	188.657	91.5755	138.542	0.194743
		POD6M	93.9	3.17	30.6	2.11	12.2	35.2	54.6	0.103595	0.259836	0.0900568	2.5082	1.55114	37.4704	60.7143	35.2843	85.9155	204.651	72.4138	3.85	20.5	56.1	5.8	19.8	80.2	1.95	229.167	87.7462	203.125	0.246883
Thymo#8	1	PreOP	94.3	14.9	50.8	2.7	6.25	15.2	85.1	0.293307	2.384	0.980263	8.128	5.59868	100	100	100	100	100	100	3.17	7.64	59.7	17.5	4.62	95.2	1.1	100	100	100	0.0485294
		POD7	97.6	0.5	1.85	0.44	3.38	80.9	6.91	0.27027	0.147929	0.00618047	0.547337	0.0854141	3.3557	3.64173	16.2963	54.08	532.237	8.11986	6.37	34	26.8	7.23	0	100	0.58	0	105.042	52.7273	0
		POD1M	94.9	5.56	8.12	2.3	8.23	58.8	30	0.684729	0.675577	0.0945578	0.986634	0.510204	37.3154	15.9843	85.1852	131.68	386.842	35.2526	7.65	24	27.1	18.5	5.88	94.1	0.16	127.273	98.8445	14.5455	0.0624867
		POD3M	95.6	5.31	10.5	2.88	8.84	54.6	35.9	0.505714	0.600679	0.0972527	1.18778	0.657509	35.6376	20.6693	106.667	141.44	359.211	42.1857	8.02	21.5	29.2	14.8	15.4	83.9	0.94	333.333	88.1303	85.4545	0.183552
		POD6M	92.3	7.18	18.5	1.93	10.6	37.2	57.8	0.388108	0.677358	0.193011	1.74528	1.55376	48.1879	36.4173	71.4815	169.6	244.737	67.9201	3.34	17.5	32	12.4	12.7	88.2	1.47	274.892	92.6471	133.636	0.143991
Thymo#11	2	PreOP	91.9	4.66	57.9	1.76	13.3	14.4	87.6	0.0804836	0.350376	0.323611	4.35338	6.08333	100	100	100	100	100	100	2.01	15.7	66.1	5.33	5.09	94.9	0.91	100	100	100	0.0536354
		POD7	93.2	0.32	29.8	0.66	13.6	37.2	54.5	0.0107383	0.0235294	0.00860215	2.19118	1.46505	6.86695	51.468	37.5	102.256	258.333	62.2146	1.22	22.5	54.8	0.59	2.4	97.6	0.72	47.1513	102.845	79.1209	0.0245902
		POD1M	91.2	1.63	26.8	3.55	14.7	34	47.5	0.0608209	0.110884	0.0479412	1.82313	1.39706	34.9785	46.2867	201.705	110.526	236.111	54.2237	7.47	22	56.4	3.42	6.61	93.8	1.05	129.862	98.8409	115.385	0.0704691
		POD3M	88.7	4.43	39.4	4.4	7.8	24.1	66.9	0.112437	0.567949	0.183817	5.05128	2.77593	95.0644	68.0484	250	58.6466	167.361	76.3699	6.58	10.5	58.9	6.63	8.3	91.3	1.42	163.065	96.2065	156.044	0.0909091
		POD6M	90	3.9	51	1.75	7.68	17.5	77.6	0.0764706	0.507812	0.222857	6.64062	4.43429	83.691	88.0829	99.4318	57.7444	121.528	88.5845	2.25	9.15	65.7	5.02	13.3	86.7	0.33	261.297	91.3593	36.2637	0.153403
Thymo#12	1	PreOP	90.2	10.9	52	2.24	11.5	7.86	92.9	0.209615	0.947826	1.38677	4.52174	11.8193	100	100	100	100	100	100	2.41	12.9	56	11.7	6.21	93.7	1.55	100	100	100	0.0662753
		POD7	89.3	0.79	15.7	0.79	20.3	40.9	47.1	0.0503185	0.0389163	0.0193154	0.773399	1.15159	7.24771	30.1923	35.2679	176.522	520.356	50.6997	1.68	48	33.4	1.67	2.79	97.8	0.59	44.9275	104.376	38.0645	0.0285276
		POD1M	91.3	14.5	40.9	3.08	15.8	16.4	80.7	0.354523	0.917722	0.884146	2.58861	4.92073	133.028	78.6538	137.5	137.391	208.651	86.8676	3.82	19.3	50.7	17.9	8.71	90.9	0.5	140.258	97.0117	32.2581	0.0958196
		POD3M	92.6	6.73	49.7	3.63	15.8	17.3	80.5	0.135412	0.425949	0.389017	3.14557	4.65318	61.7431	95.5769	162.054	137.391	220.102	86.6523	4.51	19.6	61.8	8.36	20.1	78.9	0.54	323.671	84.2049	34.8387	0.254753
		POD6M	89.8	6.85	44.5	2.09	10.8	19.8	80.8	0.153933	0.634259	0.34596	4.12037	4.08081	62.844	85.5769	93.3036	93.913	251.908	86.9752	2.59	13.7	55.1	8.47	15.7	84	0.8	252.818	89.6478	51.6129	0.186905
Thymo#13	1	PreOP	90.5	24	21.2	6.56	13	19.3	75.2	1.13208	1.84615	1.24352	1.63077	3.89637	100	100	100	100	100	100	8.72	16.3	28.2	31.9	3.6	96.4	0.69	100	100	100	0.0373444
		POD7	97	0.16	5.77	0.4	18.2	54.8	23.2	0.0277296	0.00879121	0.00291971	0.317033	0.423358	0.666667	27.217	6.09756	140	283.938	30.8511	1.72	69.1	24.9	0.69	5.19	94.8	0.28	144.167	98.3402	40.5797	0.0547468
		POD1M	95.2	3.43	6.21	1.45	11.8	56	23.7	0.552335	0.290678	0.06125	0.526271	0.423214	14.2917	29.2925	22.1037	90.7692	290.155	31.516	6.09	25.1	26.2	14.5	14	86	1.06	388.889	89.2116	153.623	0.162791
		POD3M	94	5.69	28	2.42	16.5	30.2	56.4	0.203214	0.344848	0.188411	1.69697	1.86755	23.7083	132.075	36.8902	126.923	156.477	75	4.29	20.1	49.6	10.1	25.2	75.4	2.37	700	78.2158	343.478	0.334218
		POD6M	91.5	9.49	38.1	2.05	11.5	21.2	73.6	0.249081	0.825217	0.447642	3.31304	3.4717	39.5417	179.717	31.25	88.4615	109.845	97.8723	2.78	13.6	51.7	12.9	33.6	65.9	2.24	933.333	68.361	324.638	0.509863
Thymo#15	2	PreOP	94.5	8.91	38.9	3.42	13.7	24.1	74.8	0.229049	0.650365	0.36971	2.83942	3.10373	100	100	100	100	100	100	4.57	16.3	52	11.9	0.86	99.1	1.51	100	100	100	0.0086781
		POD7	95.6	0.84	8.19	0.92	13.7	63.2	28.3	0.102564	0.0613139	0.0132911	0.59781	0.447785	9.42761	21.054	26.9006	100	262.241	37.8342	3.26	34	29	2.97	2.47	97.5	0.18	287.209	98.3855	11.9205	0.0253333
		POD1M	95.7	8.81	30.4	3.37	12.6	37.1	54.1	0.289803	0.699206	0.237466	2.4127	1.45822	98.8777	78.1491	98.538	91.9708	153.942	72.3262	6.23	16.5	56.3	16.3	4.27	95.7	0.28	496.512	96.5691	18.543	0.0446186
		POD3M	95.5	6.1	21.3	4.29	17.3	49.4	39.9	0.286385	0.352601	0.123482	1.23121	0.807692	68.4624	54.7558	125.439	126.277	204.979	53.3422	10.8	22.9	53.3	15.3	3.71	96.3	1.02	431.395	97.1746	67.5497	0.0385254
		POD6M	93.6	7.3	51.8	3.02	13.2	25	70.3	0.140927	0.55303	0.292	3.92424	2.812	81.9304	133.162	88.3041	96.3504	103.734	93.984	4.3	15.2	73.6	10.4	1.89	98	0.85	219.767	98.89	56.2914	0.0192857
Thymo#16	1	PreOP	95.2	5.03	72.1	2.21	12.1	8.8	86.4	0.0697642	0.415702	0.571591	5.95868	9.81818	100	100	100	100	100	100	2.56	13	83.5	5.83	3.39	96.8	1.72	100	100	100	0.0350207
		POD7	96	0.75	51.2	1.32	17.2	24.4	68	0.0146484	0.0436047	0.0307377	2.97674	2.78689	14.9105	71.0125	59.7285	142.149	277.273	78.7037	1.94	21.4	75.3	1.1	3.25	97.1	1.33	95.8702	100.31	77.3256	0.0334706
		POD1M	95.6	3.61	66.9	1.56	12.2	16.2	81.5	0.0539611	0.295902	0.22284	5.48361	5.03086	71.7694	92.7878	70.5882	100.826	184.091	94.3287	1.92	13.3	82	4.43	3.66	96.6	2.65	107.965	99.7934	154.07	0.0378882
		POD3M	96.3	2.82	63.5	1.36	19.3	14.2	78.6	0.0444094	0.146114	0.198592	3.29016	5.53521	56.0636	88.0721	61.5385	159.504	161.364	90.9722	1.73	21.4	80.7	3.59	5.43	94.6	0.69	160.177	97.7273	40.1163	0.0573996
		POD6M	95.9	5.51	65	2.08	15.7	8.85	89.8	0.0847692	0.350955	0.622599	4.14013	10.1469	109.543	90.1526	94.1176	129.752	100.568	103.935	2.32	16.9	72.4	6.14	3.07	96.9	0.72	90.5605	100.103	41.8605	0.0316821
Thymo#21	2	PreOP	91.1	12	38.5	3.19	11	23.5	76.3	0.311688	1.09091	0.510638	3.5	3.24681	100	100	100	100	100	100	4.18	16.7	50.4	15.7	1.83	97.9	1.06	100	100	100	0.0186925
		POD7	97.8	0.81	3.54	0.46	11.9	49.7	32.5	0.228814	0.0680672	0.0162978	0.297479	0.653924	6.75	9.19481	14.4201	108.182	211.489	42.595	1.43	75.6	10.9	2.5	0.9	98.7	0.39	49.1803	100.817	36.7925	0.00911854
		POD1M	96.6	2.13	7.01	0.9	13.3	44.3	47.2	0.303852	0.16015	0.0480813	0.527068	1.06546	17.75	18.2078	28.2132	120.909	188.511	61.8611	1.92	36.3	14.9	4.52	1.63	98.2	0.3	89.071	100.306	28.3019	0.0165988
		POD3M	94.7	8.08	37.9	2.5	16.5	17.2	78.9	0.213193	0.489697	0.469767	2.29697	4.58721	67.3333	98.4416	78.3699	150	73.1915	103.408	3.16	21.1	48.1	10.3	4.77	94.9	1.9	260.656	96.9356	179.245	0.0502634
		POD6M	93	13.1	34.1	2.53	14.9	15.2	86	0.384164	0.879195	0.861842	2.28859	5.65789	109.167	88.5714	79.3103	135.455	64.6809	112.713	2.94	17.8	39.7	15.2	0.83	99	0.69	45.3552	101.124	65.0943	0.00838384
Thymo#23	2	PreOP	92.5	12.4	46.2	2.36	11.1	22.2	78.3	0.268398	1.11712	0.558559	4.16216	3.52703	100	100	100	100	100	100	3.02	14.4	59	15.8	2.82	97.4	0.46	100	100	100	0.0289528
		POD7	94.5	0.72	4.74	0.5	15.9	63.3	28.5	0.151899	0.045283	0.0113744	0.298113	0.450237	5.80645	10.2597	21.1864	143.243	285.135	36.3985	1.76	64.6	16.6	2.51	1.53	98.5	0.41	54.2553	101.129	89.1304	0.015533
		POD1M	92	10.3	20.4	7.66	17.9	46.2	49.3	0.504902	0.575419	0.222944	1.13966	1.0671	83.0645	44.1558	324.576	161.261	208.108	62.963	15.6	33.6	41.4	20.9	2.75	97.2	0.45	97.5177	99.7947	97.8261	0.0282922
		POD3M	93.6	21.1	43.9	4.86	10.1	11.9	89.5	0.480638	2.08911	1.77311	4.34653	7.52101	170.161	95.0216	205.932	90.991	53.6036	114.304	5.43	11.6	49.1	23.6	2.18	98	0.08	77.305	100.616	17.3913	0.0222449
		POD6M	93.9	12.7	36.5	8.46	26.9	16.3	82.2	0.347945	0.472119	0.779141	1.35688	5.04294	102.419	79.0043	358.475	242.342	73.4234	104.981	10.3	32.4	44.4	15.5	4.83	95.6	0.09	171.277	98.152	19.5652	0.050523
Thymo#24	1	PreOP	91	4.76	42.4	3.01	14.3	21.6	78.8	0.112264	0.332867	0.22037	2.96503	3.64815	100	100	100	100	100	100	3.82	17.9	53.8	6.03	8.75	90.8	0.69	100	100	100	0.0963656
		POD7	97.4	0.046	3.88	0.13	5.5	82.1	16.4	0.0118557	0.00836364	0.000560292	0.705455	0.199756	0.966387	9.15094	4.31894	38.4615	380.093	20.8122	0.78	51.7	23.7	0.28	14.8	85.2	0.03	169.143	93.8326	4.34783	0.173709
		POD1M	94.9	2.48	13.8	3.63	10.3	64.3	30.7	0.17971	0.240777	0.0385692	1.33981	0.477449	52.1008	32.5472	120.598	72.028	297.685	38.9594	11.8	29	45	8.07	13.6	85.4	0.5	155.429	94.0529	72.4638	0.159251
		POD3M	94.4	4.79	22.5	5.04	18.3	25.5	67.1	0.212889	0.261749	0.187843	1.22951	2.63137	100.63	53.066	167.442	127.972	118.056	85.1523	7.52	26.9	33.5	7.14	20.9	79.1	0.26	238.857	87.1145	37.6812	0.264223
		POD6M	93.7	9.03	28.8	4.68	15.2	24.8	73.4	0.313542	0.594079	0.364113	1.89474	2.95968	189.706	67.9245	155.482	106.294	114.815	93.1472	6.37	21.1	39.2	12.3	14.5	85.5	0.8	165.714	94.163	115.942	0.169591
Thymo#25	2	PreOP	95.5	12.3	40.7	2.68	13.4	23.2	72.5	0.302211	0.91791	0.530172	3.03731	3.125	100	100	100	100	100	100	3.7	19.6	56.1	17	4.39	95.6	1.01	100	100	100	0.0459205
		POD7	97.6	0.79	2.81	0.37	20.4	67.2	23.9	0.281139	0.0387255	0.011756	0.137745	0.355655	6.42276	6.90418	13.806	152.239	289.655	32.9655	1.54	72	11.8	3.3	2.8	97.2	0.5	63.7813	101.674	49.505	0.0288066
		POD1M	97.1	8.22	12.1	2.6	11.9	53.7	38.5	0.679339	0.690756	0.153073	1.01681	0.716946	66.8293	29.7297	97.0149	88.806	231.466	53.1034	6.76	23.2	31.4	21.4	12.1	87.9	0.4	275.626	91.9456	39.604	0.137656
		POD3M	96.9	18.3	31.8	3.1	15	26.7	73.3	0.575472	1.22	0.685393	2.12	2.74532	148.78	78.1327	115.672	111.94	115.086	101.103	4.23	19.4	43.4	25	10.8	89.2	0.17	246.014	93.3054	16.8317	0.121076
		POD6M	95.9	17.3	34.9	4.14	18	18.3	76.9	0.495702	0.961111	0.945355	1.93889	4.20219	140.65	85.7494	154.478	134.328	78.8793	106.069	5.38	22.5	45.4	22.5	18.7	81.7	0.61	425.968	85.4603	60.396	0.228886
Thymo#26	2	PreOP	95.6	19.7	56.9	6.38	7.57	5.16	95.5	0.346221	2.60238	3.81783	7.51651	18.5078	100	100	100	100	100	100	6.68	8.16	59.6	20.6	3.27	96.7	0.49	100	100	100	0.0338159
		POD7	97.6	0.2	5.19	0.19	7.15	79	24.2	0.0385356	0.027972	0.00253165	0.725874	0.306329	1.01523	9.12127	2.97806	94.4518	1531.01	25.3403	0.77	38.5	21.5	0.83	1.42	98.6	0.31	43.4251	101.965	63.2653	0.0144016
		POD1M	96.6	3.24	8.58	1.26	6.83	75	20.9	0.377622	0.474378	0.0432	1.25622	0.278667	16.4467	15.0791	19.7492	90.2246	1453.49	21.8848	6.02	22.2	41	15.5	9.85	90.1	0.72	301.223	93.1748	146.939	0.109323
		POD3M	94.5	17.8	36.7	6.77	11.4	26.3	73.6	0.485014	1.5614	0.676806	3.2193	2.79848	90.3553	64.4991	106.113	150.594	509.69	77.0681	9.19	14.8	49.8	24.1	5.96	94.4	0.53	182.263	97.6215	108.163	0.0631356
		POD6M	95.3	13.1	38.5	4.36	10.9	28.4	69.4	0.34026	1.20183	0.461268	3.53211	2.44366	66.4975	67.6626	68.3386	143.989	550.388	72.6702	6.29	14.7	55.5	18.9	4.69	95.3	0.36	143.425	98.5522	73.4694	0.049213
Thymo#27	1	PreOP	94.4	7.82	52.9	3.65	14.3	7.91	91.7	0.147826	0.546853	0.988622	3.6993	11.5929	100	100	100	100	100	100	3.98	16.3	57.7	8.53	11.6	88.4	1.02	100	100	100	0.131222
		POD7	96.8	0.94	6.91	0.39	24.4	52.1	42.2	0.136035	0.0385246	0.0180422	0.283197	0.809981	12.0205	13.0624	10.6849	170.629	658.66	46.0196	0.93	63	16.4	2.22	6.13	93.9	0.51	52.8448	106.222	50	0.0652822
		POD1M	92.9	7.36	21	3.37	31.2	28.5	74.5	0.350476	0.235897	0.258246	0.673077	2.61404	94.1176	39.6975	92.3288	218.182	360.303	81.2432	4.52	47.5	28.2	9.87	4.77	95.2	0.24	41.1207	107.692	23.5294	0.050105
		POD3M	94.7	12.9	45.3	4.76	19.6	11	88.4	0.284768	0.658163	1.17273	2.31122	8.03636	164.962	85.6333	130.411	137.063	139.064	96.4013	5.39	22.1	51.3	14.6	3.4	96.6	0.21	29.3103	109.276	20.5882	0.0351967
		POD6M	92.4	4.33	29.3	1.39	15.3	28.1	71.1	0.147782	0.283007	0.154093	1.91503	2.53025	55.3708	55.3875	38.0822	106.993	355.247	77.5354	1.95	23	41.2	6.09	4.01	96	0.21	34.569	108.597	20.5882	0.0417708
Thymo#28	1	PreOP	95.6	24.1	46.1	3.57	10.3	12.2	92.5	0.522777	2.33981	1.97541	4.47573	7.58197	100	100	100	100	100	100	3.86	12	49.8	26	3.47	96.5	1.35	100	100	100	0.0359585
		POD7	95.4	0.9	4.48	0.39	17.7	64.5	24.2	0.200893	0.0508475	0.0139535	0.253107	0.375194	3.73444	9.718	10.9244	171.845	528.689	26.1622	1.61	48.4	18.5	3.71	3.83	95.8	0.34	110.375	99.2746	25.1852	0.0399791
		POD1M	95.4	11.2	14	2.64	10.5	46	44.9	0.8	1.06667	0.243478	1.33333	0.976087	46.473	30.3688	73.9496	101.942	377.049	48.5405	5.89	16.1	31.3	25	5.76	93.8	0.55	165.994	97.2021	40.7407	0.0614072
		POD3M	93.3	14.6	42.8	3.78	14.3	16.2	84.4	0.341121	1.02098	0.901235	2.99301	5.20988	60.5809	92.8416	105.882	138.835	132.787	91.2432	4.48	17	50.8	17.4	5.38	94.2	0.61	155.043	97.6166	45.1852	0.0571125
		POD6M	95.1	17.6	45.9	3.13	16.3	4.1	96.8	0.383442	1.07975	4.29268	2.81595	23.6098	73.029	99.5662	87.6751	158.252	33.6066	104.649	3.24	17.4	47.5	18.2	6.12	93.6	1.26	176.369	96.9948	93.3333	0.0653846
Thymo#29	2	PreOP	94.3	22.5	20.2	6.99	13.1	27.8	72.4	1.11386	1.71756	0.809353	1.54198	2.60432	100	100	100	100	100	100	9.65	18.8	27.9	31	1.7	98.3	1.12	100	100	100	0.017294
		POD7	94.9	3.3	4.88	1.47	16.6	54.7	29.2	0.67623	0.198795	0.0603291	0.293976	0.533821	14.6667	24.1584	21.03	126.718	196.763	40.3315	5.02	46.7	16.7	11.3	0.79	99.2	0.39	46.4706	100.916	34.8214	0.00796371
		POD1M	92.9	33.8	18	10.5	6.34	21.5	77	1.87778	5.33123	1.57209	2.83912	3.5814	150.222	89.1089	150.215	48.3969	77.3381	106.354	13.7	7.94	23.4	43.9	1.59	98.3	0.48	93.5294	100	42.8571	0.016175
		POD3M	93.3	14.8	19.7	10.3	10.5	29.1	62	0.751269	1.40952	0.508591	1.87619	2.13058	65.7778	97.5248	147.353	80.1527	104.676	85.6354	16.6	14.5	31.7	23.9	2.65	97.3	1.52	155.882	98.9827	135.714	0.0272354
		POD6M	92.9	20.2	20.8	10.1	10.8	21.4	76.5	0.971154	1.87037	0.943925	1.92593	3.57477	89.7778	102.97	144.492	82.4427	76.9784	105.663	13.1	13.7	27.1	26.4	2.96	97	1.07	174.118	98.6775	95.5357	0.0305155
Thymo#30	2	PreOP	94.6	22.6	44	2.65	9.5	22.7	77.1	0.513636	2.37895	0.995595	4.63158	3.39648	100	100	100	100	100	100	3.44	11.6	57	29.3	0.3	99.7	2.33	100	100	100	0.00300903
		POD7	96.3	0.74	6.25	0.59	10.7	62.8	30	0.1184	0.0691589	0.0117834	0.584112	0.477707	3.27434	14.2045	22.2642	112.632	276.652	38.9105	1.97	40.2	20.8	2.48	2.06	98.3	0.4	686.667	98.5958	17.1674	0.0209563
		POD1M	91.9	3.46	44.9	2.47	19.5	21	74.2	0.0770601	0.177436	0.164762	2.30256	3.53333	15.3097	102.045	93.2075	205.263	92.511	96.2387	3.33	26.2	60.6	4.67	1.92	98.2	0.27	640	98.4955	11.588	0.0195519
		POD3M	95.1	8.6	45.5	3.07	9.92	23.2	72.2	0.189011	0.866935	0.37069	4.58669	3.11207	38.0531	103.409	115.849	104.421	102.203	93.6446	4.26	12.2	63	11.9	0.38	99.7	0.91	126.667	100	39.0558	0.00381143
		POD6M	94.9	15.1	37.8	3.62	8.51	27	67.7	0.399471	1.77438	0.559259	4.44183	2.50741	66.8142	85.9091	136.604	89.5789	118.943	87.808	5.34	11.4	55.8	22.2	0.39	99.6	0.74	130	99.8997	31.7597	0.00391566
Thymo#31	1	PreOP	98	13.3	50	2.61	8.14	18.8	77.4	0.266	1.63391	0.707447	6.14251	4.11702	100	100	100	100	100	100	3.37	9.34	64.6	17.1	2.01	97.9	1.49	100	100	100	0.0205312
		POD7	96.6	0.38	5.62	0.7	30	40.6	57.2	0.0676157	0.0126667	0.00935961	0.187333	1.40887	2.85714	11.24	26.8199	368.55	215.957	73.9018	1.22	67.7	9.82	0.66	4.7	94	0.31	233.831	96.0163	20.8054	0.05
		POD1M	98.7	8.09	30.4	3.8	10.9	31.5	61.7	0.266118	0.742202	0.256825	2.78899	1.95873	60.8271	60.8	145.594	133.907	167.553	79.7158	6.16	14.3	49.3	13.1	5.12	94.8	0.27	254.726	96.8335	18.1208	0.0540084
		POD3M	98.5	7.9	29.5	3.37	10.6	27.4	61.4	0.267797	0.745283	0.288321	2.78302	2.24088	59.3985	59	129.119	130.221	145.745	79.3282	5.49	13.8	48.1	12.9	5.99	93.6	0.21	298.01	95.6078	14.094	0.0639957
		POD6M	98	7.56	34.6	1.87	11	28.8	64.8	0.218497	0.687273	0.2625	3.14545	2.25	56.8421	69.2	71.6475	135.135	153.191	83.7209	2.89	14	53.5	11.7	4.51	95.3	0.58	224.378	97.3442	38.9262	0.0473242
Thymo#32	2	PreOP	96.6	22.2	42.7	3.4	9.19	21.9	78.3	0.519906	2.41567	1.0137	4.64635	3.57534	100	100	100	100	100	100	4.34	11.9	54.5	28.4	0.5	99.5	0.96	100	100	100	0.00502513
		POD7	97.9	1.14	5.49	1.14	10.3	74.7	22.1	0.20765	0.11068	0.015261	0.53301	0.29585	5.13514	12.8571	33.5294	112.078	341.096	28.2248	5.13	55.3	24.8	5.13	0.85	99.1	1.66	170	99.598	172.917	0.00857719
		POD1M	95.5	14.7	22.5	10.1	25.1	27	64.4	0.653333	0.585657	0.544444	0.896414	2.38519	66.2162	52.6932	297.059	273.123	123.288	82.2478	15.7	35.6	34.9	22.8	2.98	97	0.65	596	97.4874	67.7083	0.0307216
		POD3M	98.2	24.4	23.7	4.4	4.54	29	64.3	1.02954	5.37445	0.841379	5.22026	2.21724	109.91	55.5035	129.412	49.4015	132.42	82.1201	6.84	5.87	36.8	38	2.74	97.3	0.81	548	97.7889	84.375	0.0281603
		POD6M	98	22.3	29.4	2.86	10.3	26.9	69.7	0.758503	2.16505	0.828996	2.85437	2.59108	100.45	68.8525	84.1176	112.078	122.831	89.0166	4.1	14	42.2	31.9	3.55	96.4	1.07	710	96.8844	111.458	0.0368257
Thymo#33	1	PreOP	98.1	10.8	39.6	1.07	11.1	24.3	69.1	0.272727	0.972973	0.444444	3.56757	2.84362	100	100	100	100	100	100	1.55	13.8	57.3	15.6	2.09	97.9	0.74	100	100	100	0.0213483
		POD7	95.9	0.39	4.55	0.45	11.9	69.2	27.7	0.0857143	0.0327731	0.00563584	0.382353	0.400289	3.61111	11.4899	42.0561	107.207	284.774	40.0868	1.62	61.2	16.4	1.42	6.12	93.9	0.04	292.823	95.9142	5.40541	0.0651757
		POD1M	97.1	12.6	12.7	2.93	11.5	50.5	43.6	0.992126	1.09565	0.249505	1.10435	0.863366	116.667	32.0707	273.832	103.604	207.819	63.097	6.72	17.2	29	28.9	2.73	97.3	0.35	130.622	99.3871	47.2973	0.0280576
		POD3M	97.1	8.21	23.7	2.02	14	37.1	58	0.346414	0.586429	0.221294	1.69286	1.56334	76.0185	59.8485	188.785	126.126	152.675	83.9363	3.49	21.6	40.9	14.2	5.59	94.4	0.15	267.464	96.4249	20.2703	0.0592161
		POD6M	97.7	9.11	34.4	1.19	10.8	18	79.9	0.264826	0.843519	0.506111	3.18519	4.43889	84.3519	86.8687	111.215	97.2973	74.0741	115.63	1.49	12.4	43.1	11.4	6.46	93.9	0.3	309.091	95.9142	40.5405	0.0687966
Thymo#34	2	PreOP	96.9	14	44.3	5.6	10.4	20.6	74.7	0.316027	1.34615	0.679612	4.25962	3.62621	100	100	100	100	100	100	7.5	11.9	59.3	18.7	1.76	98.2	3.26	100	100	100	0.0179226
		POD7	97	0.18	6.17	0.4	18.6	53.6	28	0.0291734	0.00967742	0.00335821	0.33172	0.522388	1.28571	13.9278	7.14286	178.846	260.194	37.4833	1.42	64.1	22	0.65	0	100	0.44	0	101.833	13.4969	0
		POD1M	90.5	8.86	39.6	4.39	13.4	21.6	74.4	0.223737	0.661194	0.410185	2.95522	3.44444	63.2857	89.3905	78.3929	128.846	104.854	99.5984	5.89	16.2	53.1	11.9	7.55	92.5	0.87	428.977	94.1955	26.6871	0.0816216
		POD3M	93.3	4.26	33.9	4.79	12.2	31.3	60.8	0.125664	0.34918	0.136102	2.77869	1.94249	30.4286	76.5237	85.5357	117.308	151.942	81.3922	7.89	15.5	55.8	7	11.3	88.5	1.66	642.045	90.1222	50.9202	0.127684
		POD6M	93.6	4.1	41.2	4.61	11.7	19.2	70.4	0.0995146	0.350427	0.213542	3.52137	3.66667	29.2857	93.0023	82.3214	112.5	93.2039	94.2436	6.55	14.1	58.5	5.83	17.8	81.5	0.91	1011.36	82.9939	27.9141	0.218405
Thymo#35	2	PreOP	90.2	6.3	41.8	1.17	21.2	22.1	72	0.150718	0.29717	0.285068	1.9717	3.25792	100	100	100	100	100	100	1.63	29.4	58	8.75	12.2	87.8	0.63	100	100	100	0.138952
		POD7	84.4	1.72	7.5	0.33	21.2	62.3	33.2	0.229333	0.0811321	0.0276083	0.353774	0.532905	27.3016	17.9426	28.2051	100	281.9	46.1111	0.99	62.7	22.6	5.18	27.6	74.6	0.3	226.23	84.9658	47.619	0.369973
		POD1M	97.3	6.46	26.1	0.85	14	28.1	54.8	0.24751	0.461429	0.229893	1.86429	1.95018	102.54	62.4402	72.6496	66.0377	127.149	76.1111	1.56	17.7	47.6	11.8	15.9	83.6	2.82	130.328	95.2164	447.619	0.190191
		POD3M	96	9.26	27.2	0.85	17.1	20.9	70.6	0.340441	0.54152	0.443062	1.59064	3.37799	146.984	65.0718	72.6496	80.6604	94.5701	98.0556	1.21	19.8	38.5	13.1	17.5	82.5	1.79	143.443	93.9636	284.127	0.212121
		POD6M	97.9	4.18	8.18	0.46	10.6	44.6	26.7	0.511002	0.39434	0.093722	0.771698	0.598655	66.3492	19.5694	39.3162	50	201.81	37.0833	1.73	17.4	30.7	15.7	2.74	97.3	1.03	22.459	110.82	163.492	0.0281603
Thymo#37	1	PreOP	92.2	3.09	51.4	1.21	16.9	7.25	90.9	0.0601167	0.18284	0.426207	3.04142	12.5379	100	100	100	100	100	100	1.33	19.3	56.5	3.4	21.4	78.1	0.62	100	100	100	0.274008
		POD7	89.4	0.09	5.65	0.26	28.4	48.3	48.8	0.0159292	0.00316901	0.00186335	0.198944	1.01035	2.91262	10.9922	21.4876	168.047	666.207	53.6854	0.53	63.7	11.6	0.18	0	100	0.32	0	128.041	51.6129	0
		POD1M	95.5	2.15	9.49	0.59	23.2	57.2	37.7	0.226554	0.0926724	0.0375874	0.409052	0.659091	69.5793	18.463	48.7603	137.278	788.966	41.4741	1.57	39.6	25.2	5.71	16.5	83.5	0.57	77.1028	106.914	91.9355	0.197605
		POD3M	92.4	3.3	22.6	1	21.8	28.2	63.8	0.146018	0.151376	0.117021	1.0367	2.26241	106.796	43.9689	82.6446	128.994	388.966	70.187	1.57	28.3	35.4	5.17	27.8	72.8	0.68	129.907	93.2138	109.677	0.381868
		POD6M	93.1	3.97	26.3	1.35	18.5	23.5	70.7	0.150951	0.214595	0.168936	1.42162	3.00851	128.479	51.1673	111.57	109.467	324.138	77.7778	1.91	22.2	37.2	5.61	24.8	74.7	0.73	115.888	95.6466	117.742	0.331995
Thymo#9	1	PreOP	97.1	10.6	34.6	2.03	11.2	24.3	84.4	0.306358	0.946429	0.436214	3.08929	3.47325	100	100	100	100	100	100	2.4	13.9	41	12.5	0.61	99.4	1.26	100	100	100	0.00613682
		POD7	98.6	1.69	1.95	0.25	8.44	74.6	19.6	0.866667	0.200237	0.0226542	0.231043	0.262735	15.9434	5.63584	12.3153	75.3571	306.996	23.2227	1.27	48.8	9.96	8.62	1.25	98.8	0.52	204.918	99.3964	41.2698	0.0126518
		POD1M	98.7	5.71	10.4	1.66	12.3	64	33.2	0.549038	0.464228	0.0892187	0.845528	0.51875	53.8679	30.0578	81.7734	109.821	263.374	39.3365	5.01	31.4	31.3	17.2	1.86	98.1	1.95	304.918	98.6922	154.762	0.0189602
		POD3M	98.2	3.73	25.5	0.9	16.1	37.3	55.1	0.146275	0.231677	0.1	1.58385	1.47721	35.1887	73.6994	44.335	143.75	153.498	65.2844	1.63	22	46.2	6.77	3.05	96.6	3.49	500	97.1831	276.984	0.0315735
Thymo#14	2	PreOP	95.3	25.2	28.2	7.97	16.3	18.6	81.8	0.893617	1.54601	1.35484	1.73006	4.39785	100	100	100	100	100	100	9.75	20.1	34.5	30.9	2.74	97	2.33	100	100	100	0.0282474
		POD1M	98.3	4.78	14.1	1.27	9.54	52.8	35.4	0.339007	0.501048	0.0905303	1.47799	0.670455	18.9683	50	15.9348	58.5276	283.871	43.2763	3.59	18.1	39.7	13.5	5.31	94.1	1.32	193.796	97.0103	56.6524	0.0564293
		POD3M	97.2	5.55	33.2	1.41	11	22	65.5	0.167169	0.504545	0.252273	3.01818	2.97727	22.0238	117.73	17.6913	67.4847	118.28	80.0733	2.16	15	50.7	8.48	10.4	89.6	0.46	379.562	92.3711	19.7425	0.116071
		POD6M	97.4	3.83	31	0.71	11.8	20	77.5	0.123548	0.324576	0.1915	2.62712	3.875	15.1984	109.929	8.90841	72.3926	107.527	94.7433	0.91	14.2	40	4.94	7.32	93.4	1.28	267.153	96.2887	54.9356	0.0783726
Thymo#19	1	PreOP	97.7	6.28	41.5	2.68	23.7	19.6	75.8	0.151325	0.264979	0.320408	1.75105	3.86735	100	100	100	100	100	100	3.53	29.6	54.8	8.29	1.16	98.8	0.55	100	100	100	0.0117409
		POD7	98.6	0.41	2.01	0.39	7.79	80.9	15.3	0.20398	0.0526316	0.00506799	0.258023	0.189122	6.52866	4.84337	14.5522	32.8692	412.755	20.1847	2.55	66.9	13.1	2.67	4.55	93.5	1.04	392.241	94.6356	189.091	0.0486631
		POD1M	98.7	2.85	6.46	0.7	14.9	58.2	32.4	0.441176	0.191275	0.0489691	0.433557	0.556701	45.3822	15.5663	26.1194	62.8692	296.939	42.7441	2.16	33.9	19.9	8.78	1.76	98.2	0.7	151.724	99.3927	127.273	0.0179226
		POD6M	98.3	5.92	39.2	2.33	15.3	24.4	66.6	0.15102	0.386928	0.242623	2.56209	2.72951	94.2675	94.4578	86.9403	64.557	124.49	87.8628	3.5	18.4	58.9	8.89	3.17	97.1	1.11	273.276	98.2794	201.818	0.0326468
Thymo#22	1	PreOP	98.6	2.7	48	1.16	3.47	33.8	58.9	0.05625	0.778098	0.0798817	13.8329	1.7426	100	100	100	100	100	100	1.97	4.95	81.5	4.59	6.19	93.8	1.64	100	100	100	0.0659915
		POD7	93.9	0.19	4.19	0.33	17.9	65.4	31.8	0.0453461	0.0106145	0.0029052	0.234078	0.486239	7.03704	8.72917	28.4483	515.85	193.491	53.9898	1.03	51.7	13.2	0.59	0	100	0.16	0	106.61	9.7561	0
		POD3M	97.6	3.42	21.4	0.94	15	47	38.2	0.159813	0.228	0.072766	1.42667	0.812766	126.667	44.5833	81.0345	432.277	139.053	64.8557	2.46	27.1	56	8.95	6.85	93.2	0.91	110.662	99.3603	55.4878	0.0734979
		POD6M	98.5	2.55	43.8	0.58	15.4	21.8	72.6	0.0582192	0.165584	0.116972	2.84416	3.33028	94.4444	91.25	50	443.804	64.497	123.26	0.79	19.4	60.3	3.52	13.3	86.7	3.13	214.863	92.4307	190.854	0.153403
Thymo#17	1	PreOP	98.3	1.42	48	0.64	8.76	25.7	69	0.0295833	0.1621	0.0552529	5.47945	2.68482	100	100	100	100	100	100	0.92	11.4	69.6	2.06	1.18	98.4	1.93	100	100	100	0.0119919
		POD7	97.9	0.047	3.19	0.22	9.08	74.5	21.1	0.0147335	0.00517621	0.000630872	0.351322	0.283221	3.30986	6.64583	34.375	103.653	289.883	30.5797	1.03	49	15.1	0.22	0	100	0.15	0	101.626	7.77202	0
		POD1M	98.2	0.89	28.9	1.69	8.37	50.3	42.2	0.0307958	0.106332	0.0176938	3.45281	0.838966	62.6761	60.2083	264.062	95.5479	195.72	61.1594	4	13	68.4	2.11	8.93	91.1	0.58	756.78	92.5813	30.0518	0.0980241
		POD3M	98.5	0.56	30.8	0.67	12.4	46	55.5	0.0181818	0.0451613	0.0121739	2.48387	1.20652	39.4366	64.1667	104.688	141.553	178.988	80.4348	1.21	24.9	55.5	1.01	10.3	87.9	0.73	872.881	89.3293	37.8238	0.117179
		POD6M	97.3	0.51	40.6	0.38	10.1	29.5	60.6	0.0125616	0.050495	0.0172881	4.0198	2.05424	35.9155	84.5833	59.375	115.297	114.786	87.8261	0.62	13.4	67.1	0.83	11.2	88.8	0.59	949.153	90.2439	30.5699	0.126126
Thymo#18	2	PreOP	98	8.11	38.5	1.25	10.3	26.1	70.3	0.210649	0.787379	0.310728	3.73786	2.69349	100	100	100	100	100	100	1.77	13.5	54.8	11.5	1.64	98.4	0.47	100	100	100	0.0166667
		POD7	98.9	0.25	2.16	0.17	6.37	67.2	18.6	0.115741	0.0392465	0.00372024	0.339089	0.276786	3.08261	5.61039	13.6	61.8447	257.471	26.458	0.93	53.3	11.6	1.37	0	100	0.03	0	101.626	6.38298	0
		POD1M	98.9	3.12	10.8	0.59	7.1	50.6	32.2	0.288889	0.439437	0.0616601	1.52113	0.636364	38.471	28.0519	47.2	68.932	193.87	45.8037	1.82	15	33.7	9.68	3.07	96.8	0.3	187.195	98.374	63.8298	0.0317149
		POD3M	98.9	5.68	22	0.9	9.8	32.7	58.4	0.258182	0.579592	0.1737	2.2449	1.78593	70.037	57.1429	72	95.1456	125.287	83.0725	1.54	13.7	37.7	9.73	2.54	97.5	0.41	154.878	99.0854	87.234	0.0260513
		POD6M	99	4.47	21.7	0.58	8.12	29.7	56.9	0.205991	0.550493	0.150505	2.67241	1.91582	55.1171	56.3636	46.4	78.835	113.793	80.9388	1.03	12.1	38.1	7.85	6.95	93	0.12	423.78	94.5122	25.5319	0.0747312
Thymo#20	1	PreOP	98.2	2.54	69.4	2.15	11.9	10.9	85.5	0.0365994	0.213445	0.233028	5.83193	7.84404	100	100	100	100	100	100	2.52	13.2	81.2	2.97	28.3	71.7	0.39	100	100	100	0.3947
		POD7	97.8	0.082	1.8	0.1	9.38	82.1	12.5	0.0455556	0.008742	0.000998782	0.191898	0.152253	3.22835	2.59366	4.65116	78.8235	753.211	14.6199	0.8	69.9	14.4	0.66	20	80	0.11	20	80	0.11	0.25
		POD1M	98.5	1.13	8.55	2.32	7.76	69.6	16.9	0.132164	0.145619	0.0162356	1.1018	0.242816	44.4882	12.3199	107.907	65.2101	638.532	19.7661	13.7	22.3	50.5	6.68	16.4	82.1	0.56	16.4	82.1	0.56	0.199756
		POD3M	98.4	4.35	54.1	1.12	8.86	17.2	82.8	0.0804067	0.490971	0.252907	6.10609	4.81395	171.26	77.9539	52.093	74.4538	157.798	96.8421	1.35	10.5	65.4	5.25	7.37	92.6	0.17	7.37	92.6	0.17	0.0795896
		POD6M	98.7	2.51	76.3	2.37	10.6	3.5	92.8	0.0328965	0.236792	0.717143	7.19811	26.5143	98.8189	109.942	110.233	89.0756	32.1101	108.538	2.56	11.3	82.2	2.71	26.3	75.3	0.37	26.3	75.3	0.37	0.34927

## Sheet: NK
			parent	NK CD56 bright														parent	NK CD56dim
#ATG	group	POD	CD56bright	B_CD16-	B_CD16+	B_NKG2D+	B_NKG2D-	B_NKG2A+	B_NKG2A-	B2D+2A+	B2D+2A-	B2D-2A+	B2D-2A-	B_NKG2D-	B_NKG2A-	B_NKG2D+	B_NKG2A+	CD56dim	D_CD16-	D_CD16+	D_CD57-	D_CD57+	D_NKG2D-	D_NKG2A-	D_NKG2D+	D_NKG2A+	D_16+57+	D_16-57-	D_16-57+	D_16+57-	D_2D+2A+	D_2D+2A-	D_2D-2A+	D_2D-2A-
#73	0	PreOP	2.86	61.8	38.2	77.26	22.69	84.5	15.45	70.9	6.36	13.6	9.09	22.69	15.45	77.26	84.5	97	35	64.99	36.69	63.3	21.38	43.48	78.6	56.5	62.5	34.2	0.8	2.49	41.5	37.1	15	6.38
		POD7	5.73	84.52	15.42	58.16	41.9	67.3	32.76	51.8	6.36	15.5	26.4	41.9	32.76	58.16	67.3	94.3	35.94	64.07	42.57	57.44	34.9	42.4	65	57.5	54.4	32.9	3.04	9.67	34.1	30.9	23.4	11.5
		POD1M	4.15	88.3	11.66	54.79	45.26	61.36	38.69	52.6	2.19	8.76	36.5	45.26	38.69	54.79	61.36	95.8	43.01	56.95	45.95	54.01	55	41.9	45	58.1	50	39	4.01	6.95	19	26	39.1	15.9
		POD3M	3.79	71.6	28.48	75.44	24.52	76.42	23.54	67.6	7.84	8.82	15.7	24.52	23.54	75.44	76.42	96.1	33.38	66.65	35.85	64.18	29.07	44.57	70.9	55.4	63.1	32.3	1.08	3.55	33.4	37.5	22	7.07
		POD6M	3.73	75.8	24.17	76.54	23.51	77.21	22.84	70.5	6.04	6.71	16.8	23.51	22.84	76.54	77.21	96.4	37.87	62.12	41.22	58.77	30.56	48.26	69.4	51.7	56.9	36	1.87	5.22	28.7	40.7	23	7.56
#71	0	PreOP	3.44	61.5	38.44	78.4	21.52	69.22	30.7	64.6	13.8	4.62	16.9	21.52	30.7	78.4	69.22	96.8	35.2	64.85	38.65	61.4	55.09	43.79	44.94	56.24	60.8	34.6	0.6	4.05	4.54	40.4	51.7	3.39
		POD7	6.4	89.2	10.81	48.6	51.3	62.1	37.8	45.9	2.7	16.2	35.1	51.3	37.8	48.6	62.1	93.6	38.05	61.9	48.6	51.35	61.51	36.81	38.48	63.18	50.8	37.5	0.55	11.1	7.58	30.9	55.6	5.91
		POD1M	5.25	86.5	13.42	65.37	34.57	65.37	34.57	59.6	5.77	5.77	28.8	34.57	34.57	65.37	65.37	94.7	44.17	55.82	46.52	53.47	57.86	43.76	42.16	56.26	50.7	41.4	2.77	5.12	4.16	38	52.1	5.76
		POD3M	11.8	73.3	26.63	70.03	29.97	73.37	26.63	66.7	3.33	6.67	23.3	29.97	26.63	70.03	73.37	88.2	41.02	58.9	60.2	39.72	61.6	36.6	38.38	63.38	36.6	37.9	3.12	22.3	8.48	29.9	54.9	6.7
		POD6M	7.69	77.1	22.86	74.26	25.76	74.26	25.76	71.4	2.86	2.86	22.9	25.76	25.76	74.26	74.26	92.3	37.63	62.4	49.1	50.93	48.06	47.36	51.89	52.59	49.5	36.2	1.43	12.9	9.29	42.6	43.3	4.76
Thymo#1	2	PreOP	4.22	71.4	28.57	55.55	44.4	61.9	38.05	49.2	6.35	12.7	31.7	44.4	38.05	55.55	61.9	95.8	35.81	64.16	38.26	61.71	43.16	51.56	56.87	48.47	61.5	35.6	0.21	2.66	8.87	48	39.6	3.56
		POD7	2.18	85.7	14.3	71.4	28.6	85.7	14.3	71.4	0	14.3	14.3	28.6	14.3	71.4	85.7	97.8	40.73	59.2	64.6	35.33	25.83	61.13	74.2	38.9	33.1	38.5	2.23	26.1	15.3	58.9	23.6	2.23
		POD1M	42.3	80.85	19.15	80.14	19.89	77.69	22.34	74.5	5.64	3.19	16.7	19.89	22.34	80.14	77.69	57.7	30.92	69.1	59.2	40.82	44.41	41.41	55.6	58.6	35.6	25.7	5.22	33.5	22.1	33.5	36.5	7.91
		POD3M	67.5	78.39	21.59	89.2	10.81	80.73	19.28	78.3	10.9	2.43	8.38	10.81	19.28	89.2	80.73	31	41.5	58.5	68	32	34.34	54.24	65.6	45.7	21.2	30.7	10.8	37.3	18.5	47.1	27.2	7.14
		POD6M	72.9	77.62	22.31	87.04	12.96	80.56	19.44	77.8	9.24	2.76	10.2	12.96	19.44	87.04	80.56	26.4	49.5	50.6	62	38.1	33.8	57.4	66.1	42.5	17.9	29.3	20.2	32.7	14.4	51.7	28.1	5.7
#63	0	PreOP	8.39	64.3	35.7	88.4	11.6	79.46	20.54	75	13.4	4.46	7.14	11.6	20.54	88.4	79.46	92.1	39.1	60.9	50.6	49.4	46.6	52.4	53.4	47.6	46.8	36.5	2.6	14.1	20	33.4	27.6	19
		POD7	4.05	72.4	27.6	93.1	6.9	82.75	17.25	79.3	13.8	3.45	3.45	6.9	17.25	93.1	82.75	96.2	45.14	54.87	52.97	47.04	53.8	49	46.1	50.9	46.6	44.7	0.44	8.27	22.9	23.2	28	25.8
		POD1M	3.84	75.9	24.1	82.8	17.2	86.2	13.8	75.9	6.9	10.3	6.9	17.2	13.8	82.8	86.2	96.2	43.64	56.4	57.8	42.24	63.8	46.2	36.2	53.8	41	42.4	1.24	15.4	17.6	18.6	36.2	27.6
		POD3M	4.89	81.6	18.4	76.36	23.7	71.1	28.96	71.1	5.26	0	23.7	23.7	28.96	76.36	71.1	95.9	40.42	59.6	58.1	41.92	74.6	43.9	25.4	56.1	39.1	37.6	2.82	20.5	11.7	13.7	44.4	30.2
		POD6M	9.87	63.5	36.5	82.72	17.27	78.87	21.12	73.1	9.62	5.77	11.5	17.27	21.12	82.72	78.87	90.1	38.34	61.7	54.6	45.44	61.5	46.5	38.5	53.5	44.6	37.5	0.84	17.1	15.6	22.9	37.9	23.6
Thymo#2	1	PreOP	2.9	88.9	11.1	77.8	22.2	77.8	22.2	77.8	0	0	22.2	22.2	22.2	77.8	77.8	97.1	41.16	58.8	53.1	46.86	62.1	44.9	37.9	55.1	46.2	40.5	0.66	12.6	9.3	28.6	45.8	16.3
		POD7	2.6	50	50	100	0	100	0	100	0	0	0	0	0	100	100	97.4	34.63	65.3	58.6	41.33	29.37	58.67	70.7	41.4	32	25.3	9.33	33.3	14.7	56	26.7	2.67
		POD1M	5.8	88.5	11.5	61.5	38.45	65.35	34.6	61.5	0	3.85	34.6	38.45	34.6	61.5	65.35	94.2	40.48	59.4	72.2	27.68	41.5	46.2	58.5	53.8	20.1	32.9	7.58	39.3	36.7	21.8	17.1	24.4
		POD3M	25.6	78.07	21.9	75.4	24.61	68.51	31.5	64.4	11	4.11	20.5	24.61	31.5	75.4	68.51	74.4	50.96	49	83	16.96	67.9	47.2	32.1	52.8	14.6	48.6	2.36	34.4	18.4	13.7	34.4	33.5
		POD6M	11.1	86.7	13.3	73.33	26.63	73.33	26.63	70	3.33	3.33	23.3	26.63	26.63	73.33	73.33	89.7	46.5	53.5	71.6	28.4	52.3	45.7	47.8	54.4	24.7	42.8	3.7	28.8	23.5	24.3	30.9	21.4
#61	0	PreOP	4.35	79.7	20.3	84.39	15.59	84.39	15.59	79.7	4.69	4.69	10.9	15.59	15.59	84.39	84.39	95.4	27.77	72.2	27.2	72.77	78.46	24.56	21.49	75.39	68	23	4.77	4.2	2.49	19	72.9	5.56
		POD7	1.18	88.2	11.8	82.38	17.6	76.5	23.48	76.5	5.88	0	17.6	17.6	23.48	82.38	76.5	98.8	33.97	66.05	34.25	65.77	95.7	17.68	4.34	82.36	60.1	28.3	5.67	5.95	0.56	3.78	81.8	13.9
		POD1M	1.89	88.2	11.8	58.8	41.2	58.8	41.2	58.8	0	0	41.2	41.2	41.2	58.8	58.8	98.1	34.56	65.42	34.22	65.76	87	22.6	13.05	77.45	59.3	28.1	6.46	6.12	2.15	10.9	75.3	11.7
		POD3M	1.92	81.8	18.2	81.85	18.15	81.85	18.15	77.3	4.55	4.55	13.6	18.15	18.15	81.85	81.85	98.1	27.98	72.08	31.28	68.78	81.78	24.68	18.27	75.37	66.2	25.4	2.58	5.88	2.67	15.6	72.7	9.08
		POD6M	2.34	79.1	20.9	81.35	18.6	76.7	23.25	76.7	4.65	0	18.6	18.6	23.25	81.35	76.7	97.7	30.05	69.95	30.05	69.95	76.16	28.66	23.87	71.37	67	27.1	2.95	2.95	5.07	18.8	66.3	9.86
Thymo#3	1	PreOP	1.03	84.6	15.35	15.4	84.65	19.25	80.8	15.4	0	3.85	80.8	84.65	80.8	15.4	19.25	99	53.78	46.3	58.6	41.48	99	33.34	0.96	66.62	40.2	52.5	1.28	6.1	0.52	0.44	66.1	32.9
		POD7	5.05	80	20	100	0	60	40	60	40	0	0	0	40	100	60	94.9	40.46	59.5	70.2	29.76	58.47	41.47	41.47	58.47	25.5	36.2	4.26	34	9.57	31.9	48.9	9.57
		POD1M	4.23	80	20	48.41	51.6	46.3	53.71	46.3	2.11	0	51.6	51.6	53.71	48.41	46.3	95.6	37.38	62.6	46.2	53.78	90.9	44.89	9.12	55.13	50.2	33.8	3.58	12.4	4.93	4.19	50.2	40.7
		POD3M	2.43	88	12	60	40	60	40	58	2	2	38	40	40	60	60	97.6	38.5	61.5	49.2	50.8	92.9	38.24	7.03	61.69	49.7	37.4	1.1	11.8	3.49	3.54	58.2	34.7
		POD6M	5.45	92.2	7.76	43.15	56.85	43.15	56.85	39.7	3.45	3.45	53.4	56.85	56.85	43.15	43.15	94.5	33.54	66.46	39.06	60.94	94.9	28.08	5.12	71.94	59.8	32.4	1.14	6.66	1.24	3.88	70.7	24.2
#60	0	PreOP	2.96	53.7	46.3	95.12	4.88	87.8	12.2	87.8	7.32	0	4.88	4.88	12.2	95.12	87.8	97.2	35.29	64.76	37.96	62.09	36.1	51.1	63.9	48.9	61.2	34.4	0.89	3.56	31.9	32	17	19.1
		POD7	1.49	73.3	26.7	6.67	93.3	0	99.97	0	6.67	0	93.3	93.3	99.97	6.67	0	98.6	51.11	48.93	55.13	44.91	83.7	54.73	16.26	45.23	41.2	47.4	3.71	7.73	8.13	8.13	37.1	46.6
		POD1M	2.13	70	30	60	40	60	40	60	0	0	40	40	40	60	60	97.9	43.18	56.84	48.84	51.18	76.9	53.6	23.1	46.4	49	41	2.18	7.84	10.5	12.6	35.9	41
		POD3M	3.55	76.5	23.5	70.6	29.4	58.8	41.2	58.8	11.8	0	29.4	29.4	41.2	70.6	58.8	96.2	37.94	62.08	43.58	56.44	54.9	48.8	45.1	51.2	52.1	33.6	4.34	9.98	22.8	22.3	28.4	26.5
		POD6M	2.42	58.78	41.2	94.1	5.88	76.5	23.48	76.5	17.6	0	5.88	5.88	23.48	94.1	76.5	97.6	31.94	68.06	33.26	66.74	47.3	51.6	52.7	48.4	63.1	28.3	3.64	4.96	26.8	25.9	21.6	25.7
Thymo#5	2	PreOP	1.99	89.5	10.5	73.66	26.3	68.4	31.56	68.4	5.26	0	26.3	26.3	31.56	73.66	68.4	98	38.95	61.02	43.22	56.75	33.59	56.89	66.4	43.1	55.9	38.1	0.85	5.12	17.3	49.1	25.8	7.79
		POD7	1.54	100	0	100	0	100	0	100	0	0	0	0	0	100	100	96.9	25.4	74.6	46	54	20.59	60.29	79.3	39.6	54	25.4	0	20.6	20.6	58.7	19	1.59
		POD1M	1.47	30.8	69.2	88.49	11.5	80.8	19.19	80.8	7.69	0	11.5	11.5	19.19	88.49	80.8	98.5	33.458	66.53	35.93	64.058	51.3	50.1	48.7	49.9	64	33.4	0.058	2.53	15.7	33	34.2	17.1
		POD3M	1.37	50	50	82.14	17.9	75	25.04	75	7.14	0	17.9	17.9	25.04	82.14	75	98.7	25.5	74.44	27.24	72.7	50.7	48.9	49.3	51.1	72.6	25.4	0.1	1.84	12.8	36.5	38.3	12.4
		POD6M	2.58	47.8	52.2	89.8	10.15	81.15	18.8	79.7	10.1	1.45	8.7	10.15	18.8	89.8	81.15	97.5	21.12	78.86	22.96	77.02	37.1	58.2	62.9	41.8	76.9	21	0.12	1.96	14.6	48.3	27.2	9.9
#64	0	PreOP	2.54	68.9	31.07	51.09	48.9	57.8	42.19	42.2	8.89	15.6	33.3	48.9	42.19	51.09	57.8	97.3	27.84	72.16	30.16	69.84	50.51	49.81	49.46	50.16	69.2	27.2	0.64	2.96	5.86	43.6	44.3	6.21
		POD7	0.69	88.9	11.1	66.7	33.3	77.8	22.2	66.7	0	11.1	22.2	33.3	22.2	66.7	77.8	99.3	42.13	57.93	46.33	53.73	60.2	41	39.78	58.98	53.5	41.9	0.23	4.43	8.78	31	50.2	10
		POD1M	0.66	83.3	16.7	66.7	33.33	58.33	41.7	50	16.7	8.33	25	33.33	41.7	66.7	58.33	99.3	36.11	63.96	31.66	68.41	48.05	50.75	51.92	49.22	58.9	26.6	9.51	5.06	8.62	43.3	40.6	7.45
		POD3M	0.91	73.7	26.3	68.4	31.6	52.6	47.4	52.6	15.8	0	31.6	31.6	47.4	68.4	52.6	98.9	29.97	70.1	29.1	70.97	57.1	44.1	42.94	55.94	66.3	25.3	4.67	3.8	5.94	37	50	7.1
		POD6M	0.64	92.3	7.69	84.6	15.38	92.29	7.69	84.6	0	7.69	7.69	15.38	7.69	84.6	92.29	99.4	19.85	80.15	20.75	79.25	43.44	54.94	56.49	44.99	78	18.6	1.25	2.15	6.99	49.5	38	5.44
Thymo#10	2	PreOP	1.08	85.7	14.3	89.27	10.7	85.7	14.27	85.7	3.57	0	10.7	10.7	14.27	89.27	85.7	98.9	30.81	69.21	33.81	66.21	45.18	51.18	54.88	48.88	65	29.6	1.21	4.21	7.68	47.2	41.2	3.98
		POD7	3.72	100	0	72.7	27.29	81.79	18.2	72.7	0	9.09	18.2	27.29	18.2	72.7	81.79	96.3	43.81	56.2	60	40.01	29.52	50.52	70.5	49.5	34.4	38.2	5.61	21.8	26.3	44.2	23.2	6.32
		POD1M	4.68	89.9	10.1	53.65	46.4	49.3	50.75	49.3	4.35	0	46.4	46.4	50.75	53.65	49.3	95.5	32.84	67.1	40.8	59.14	76.4	32.9	23.66	67.16	56.3	30	2.84	10.8	6.26	17.4	60.9	15.5
		POD3M	1.93	78	22	82	18	80	20	80	2	0	18	18	20	82	80	97.9	29.01	71.06	34.16	65.91	53.91	45.51	46.06	54.46	65.2	28.3	0.71	5.86	8.06	38	46.4	7.51
		POD6M	3.58	68.8	31.29	80.36	19.6	75	24.96	75	5.36	0	19.6	19.6	24.96	80.36	75	96.4	27.13	72.84	29.94	70.03	54.93	44.73	45.06	55.26	68.8	25.9	1.23	4.04	6.26	38.8	49	5.93
Thymo#6	2	PreOP	4.17	84	16	80	20	76	24	72	8	4	16	20	24	80	76	95.8	33	67.06	29.66	70.4	39.16	57.86	60.8	42.1	58.7	21.3	11.7	8.36	11.3	49.5	30.8	8.36
		POD7	11.8	0	100	100	0	50	50	50	50	0	0	0	50	100	50	88.2	53.3	46.7	73.3	26.7	26.67	80	73.3	19.97	26.7	53.3	0	20	13.3	60	6.67	20
		POD1M	6.29	87.5	12.5	83.33	16.7	75	25.03	75	8.33	0	16.7	16.7	25.03	83.33	75	94.1	42.64	57.4	69.4	30.64	24	49.9	76.1	50.2	27.3	39.3	3.34	30.1	36.4	39.7	13.8	10.2
		POD3M	4.84	91.7	8.33	90	10	88.33	11.67	85	5	3.33	6.67	10	11.67	90	88.33	94.4	42.2	57.9	61.5	38.6	38.68	51.98	61.3	48	25.1	28.7	13.5	32.8	17.1	44.2	30.9	7.78
		POD6M	1.95	95.7	4.35	80.4	19.57	82.57	17.4	80.4	0	2.17	17.4	19.57	17.4	80.4	82.57	98.1	34.4	65.54	27.14	72.8	58.4	40.5	41.62	59.52	55.9	17.5	16.9	9.64	7.52	34.1	52	6.4
Thymo#7	2	PreOP	8.64	77.9	22.1	86.8	13.27	88.27	11.8	86.8	0	1.47	11.8	13.27	11.8	86.8	88.27	91.4	36.2	63.9	33.3	66.8	44.8	50.7	55.2	49.3	49.7	19.1	17.1	14.2	20.6	34.6	28.7	16.1
		POD7	0	0	0	0	0	0	0	0	0	0	0	0	0	0	0	100	29.7	70.2	37.8	62.1	27.01	48.61	72.9	51.3	43.2	10.8	18.9	27	29.7	43.2	21.6	5.41
		POD1M	16.5	94.8	5.15	56.7	43.33	57.73	42.3	56.7	0	1.03	42.3	43.33	42.3	56.7	57.73	83.5	31.06	69	68.6	31.46	60.5	47.2	39.6	52.9	23.3	22.9	8.16	45.7	25.3	14.3	27.6	32.9
		POD3M	16.3	91.85	8.11	77.05	23	73	27.05	73	4.05	0	23	23	27.05	77.05	73	83.7	31.2	68.9	61.5	38.6	56.5	38.3	43.6	61.8	25.1	17.7	13.5	43.8	25.1	18.5	36.7	19.8
		POD6M	19.8	86.8	13.2	79.8	20.13	79.03	20.9	76.7	3.1	2.33	17.8	20.13	20.9	79.8	79.03	80.2	32.06	67.9	68.5	31.46	53.5	41.8	46.5	58.2	24.4	25	7.06	43.5	22.1	24.4	36.1	17.4
Thymo#8	1	PreOP	4.62	77.5	22.42	83.68	16.32	78.62	21.38	77.5	6.18	1.12	15.2	16.32	21.38	83.68	78.62	95.2	36.5	63.46	42.46	57.5	48.8	50.9	51.2	49.1	54.2	33.2	3.3	9.26	16.2	35	32.9	15.9
		POD7	0	0	0	0	0	0	0	0	0	0	0	0	0	0	0	100	42.76	57.2	51.7	48.26	14.88	62.18	85.1	37.8	39.8	34.3	8.46	17.4	27.4	57.7	10.4	4.48
		POD1M	5.88	87.2	12.8	29.11	70.97	31.67	68.41	27.4	1.71	4.27	66.7	70.97	68.41	29.11	31.67	94.1	35.35	64.6	58.8	41.15	73.8	48	26.2	52	35.6	29.8	5.55	29	15.7	10.5	36.3	37.5
		POD3M	15.4	79	20.95	67.4	32.58	63.38	36.6	60.7	6.7	2.68	29.9	32.58	36.6	67.4	63.38	83.9	35.2	64.9	58.4	41.7	47.9	51.7	52.2	48.4	38	31.5	3.7	26.9	27.5	24.7	20.9	27
		POD6M	12.7	76	24	79.3	20.7	78.7	21.3	75.4	3.9	3.3	17.4	20.7	21.3	79.3	78.7	88.2	39.06	60.9	59.1	40.86	50.1	47.1	50	53	39	37.2	1.86	21.9	29.1	20.9	23.9	26.2
Thymo#11	2	PreOP	5.09	77.2	22.85	73.66	26.31	71.91	28.06	68.4	5.26	3.51	22.8	26.31	28.06	73.66	71.91	94.9	55.72	44.3	68.1	31.92	49	43.9	51	56.1	30.7	54.5	1.22	13.6	26.5	24.5	29.6	19.4
		POD7	2.4	100	0	66.7	33.3	100	0	66.7	0	33.3	0	33.3	0	66.7	100	97.6	28.7	71.3	91.8	8.2	49.2	32.8	50.8	67.2	8.2	28.7	0	63.1	22.1	28.7	45.1	4.1
		POD1M	6.61	74.5	25.5	80.8	19.13	72.33	27.6	70.2	10.6	2.13	17	19.13	27.6	80.8	72.33	93.8	41.55	58.4	60.1	39.85	45.5	40.4	54.4	59.5	36.1	37.8	3.75	22.3	29.4	25	30.1	15.4
		POD3M	8.3	63.5	36.5	80.87	19.1	80	19.97	80	0.87	0	19.1	19.1	19.97	80.87	80	91.3	34.63	65.3	41.7	58.23	44.7	46.8	55.3	53.2	50.4	26.8	7.83	14.9	25.6	29.7	27.6	17.1
		POD6M	13.3	75	25	61.08	38.97	58.87	41.18	57.4	3.68	1.47	37.5	38.97	41.18	61.08	58.87	86.7	37.39	62.7	47.4	52.69	53.2	47.6	46.9	52.5	51.9	36.6	0.79	10.8	22	24.9	30.5	22.7
Thymo#12	1	PreOP	6.21	75	25.02	46.22	53.75	49.35	50.62	45.6	0.62	3.75	50	53.75	50.62	46.22	49.35	93.7	70.23	29.7	82.1	17.83	63.3	52.2	36.7	47.8	17	69.4	0.83	12.7	19.8	16.9	28	35.3
		POD7	2.79	70	30	60	40	70	30	50	10	20	20	40	30	60	70	97.8	64.31	35.67	89.7	10.28	25.74	37.74	74.3	62.3	8.57	62.6	1.71	27.1	43.7	30.6	18.6	7.14
		POD1M	8.71	70.6	29.4	62.12	37.84	63.94	36.02	60	2.12	3.94	33.9	37.84	36.02	62.12	63.94	90.9	75.49	24.5	86.2	13.79	68.3	51.3	31.6	48.6	13.3	75	0.49	11.2	19.4	12.2	29.2	39.1
		POD3M	20.1	84.2	15.77	55.01	44.96	58.16	41.81	53	2.01	5.16	39.8	44.96	41.81	55.01	58.16	78.9	65.47	34.6	89.2	10.87	54.4	42.7	45.6	57.3	10.5	65.1	0.37	24.1	30.5	15.1	26.8	27.6
		POD6M	15.7	76.7	23.34	51.06	48.88	55.88	44.06	48.1	2.96	7.78	41.1	48.88	44.06	51.06	55.88	84	75.769	24.2	88.4	11.569	55.1	43.9	45	56.2	11.5	75.7	0.069	12.7	27.2	17.8	29	26.1
Thymo#13	1	PreOP	3.6	96.9	3.1	37.65	62.36	38.16	61.85	36.1	1.55	2.06	60.3	62.36	61.85	37.65	38.16	96.4	41.04	58.9	48.6	51.34	59.5	42.5	40.5	57.5	45.7	35.4	5.64	13.2	12.9	27.6	44.6	14.9
		POD7	5.19	100	0	25	75	50	50	25	0	25	50	75	50	25	50	94.8	21.94	78.1	82.2	17.84	39.75	32.85	60.2	67.1	15.1	19.2	2.74	63	34.2	26	32.9	6.85
		POD1M	14	95	5	65.56	34.46	65.56	34.46	65	0.56	0.56	33.9	34.46	34.46	65.56	65.56	86	33.16	66.9	74.1	25.96	44.4	41.7	55.5	58.2	19.7	26.9	6.26	47.2	44.7	10.8	13.5	30.9
		POD3M	25.2	92.5	7.45	66.64	33.31	66.01	33.94	65.6	1.04	0.41	32.9	33.31	33.94	66.64	66.01	75.4	34.66	65.4	61.5	38.56	47	43.4	52.9	56.5	34.4	30.5	4.16	31	32.1	20.8	24.4	22.6
		POD6M	33.6	93	6.98	64.75	35.19	65.49	34.45	64	0.75	1.49	33.7	35.19	34.45	64.75	65.49	65.9	34.08	66	52.2	47.88	48.3	45.6	51.7	54.4	44.2	30.4	3.68	21.8	27	24.7	27.4	20.9
Thymo#15	2	PreOP	0.86	85.7	14.3	42.9	57.2	60.8	39.3	42.9	0	17.9	39.3	57.2	39.3	42.9	60.8	99.1	36.6	63.37	33.57	66.4	47.46	53.16	52.6	46.9	56.4	26.6	10	6.97	4.2	48.4	42.7	4.76
		POD7	2.47	90.9	9.09	54.6	45.5	63.7	36.4	36.4	18.2	27.3	18.2	45.5	36.4	54.6	63.7	97.5	45.5	54.4	42	57.9	27.78	65.98	72.19	33.99	28	15.6	29.9	26.4	9.89	62.3	24.1	3.68
		POD1M	4.27	91.1	8.9	47.29	52.73	50.03	49.99	42.5	4.79	7.53	45.2	52.73	49.99	47.29	50.03	95.7	37.2	62.78	35.58	64.4	43.95	54.85	56.01	45.11	53.7	26.5	10.7	9.08	8.01	48	37.1	6.85
		POD3M	3.71	90	10	52.83	47.11	57.11	42.83	51.4	1.43	5.71	41.4	47.11	42.83	52.83	57.11	96.3	36.1	63.9	35.8	64.2	42.47	52.87	57.5	47.1	44.8	16.7	19.4	19.1	11.5	46	35.6	6.87
		POD6M	1.89	83.7	16.28	48.88	51.2	51.2	48.88	41.9	6.98	9.3	41.9	51.2	48.88	48.88	51.2	98	36.7	63.4	34.4	65.7	39.28	56.08	60.7	43.9	51.7	22.7	14	11.7	13.9	46.8	30	9.28
Thymo#16	1	PreOP	3.39	84.4	15.6	84.4	15.52	86.62	13.3	84.4	0	2.22	13.3	15.52	13.3	84.4	86.62	96.8	44.02	56.03	47.83	52.22	64	50.5	36	49.5	48.4	40.2	3.82	7.63	19.9	16.1	29.6	34.4
		POD7	3.25	100	0	88.9	11.1	88.9	11.1	88.9	0	0	11.1	11.1	11.1	88.9	88.9	97.1	47.6	52.4	76.2	23.8	26	30.5	74	69.5	21.2	45	2.6	31.2	55	19	14.5	11.5
		POD1M	3.66	91.9	8.11	45.9	54.1	48.6	51.4	45.9	0	2.7	51.4	54.1	51.4	45.9	48.6	96.6	50.05	50	64.5	35.55	60.2	50.7	39.8	49.3	33.4	47.9	2.15	16.6	25.4	14.4	23.9	36.3
		POD3M	5.43	91.5	8.51	85.16	14.9	80.9	19.16	80.9	4.26	0	14.9	14.9	19.16	85.16	80.9	94.6	41.28	58.6	54.2	45.68	49.5	43.5	50.5	56.5	43.6	39.2	2.08	15	33	17.5	23.5	26
		POD6M	3.07	88.67	11.36	70.5	29.59	79.59	20.5	70.5	0	9.09	20.5	29.59	20.5	70.5	79.59	96.9	39.71	60.3	46.4	53.61	56.8	50.1	43.2	49.9	50.8	36.9	2.81	9.5	23.6	19.6	26.3	30.5
Thymo#21	2	PreOP	1.83	88.9	11.1	59.25	40.76	62.96	37.05	57.4	1.85	5.56	35.2	40.76	37.05	59.25	62.96	97.9	37.73	62.21	39.81	60.13	58.6	45.6	41.4	54.4	54.8	32.4	5.33	7.41	11.1	30.3	43.3	15.3
		POD7	0.9	100	0	80	20	80	20	80	0	0	20	20	20	80	80	98.7	29.62	70.4	53.9	46.12	38.45	48.45	61.5	51.5	36.5	20	9.62	33.9	14.5	47	37	1.45
		POD1M	1.63	100	0	50	50.03	58.33	41.7	50	0	8.33	41.7	50.03	41.7	50	58.33	98.2	30.1	69.9	54	46	60.4	35.4	39.7	64.7	39.9	24	6.1	30	16.8	22.9	47.9	12.5
		POD3M	4.77	82.3	17.7	85.53	14.53	85.53	14.53	82.3	3.23	3.23	11.3	14.53	14.53	85.53	85.53	94.9	38.82	61.2	56.5	43.52	50.4	43.8	49.7	56.3	36.3	31.6	7.22	24.9	20.7	29	35.6	14.8
		POD6M	0.83	81.5	18.5	51.8	48.11	55.51	44.4	48.1	3.7	7.41	40.7	48.11	44.4	51.8	55.51	99	35.19	64.9	47.4	52.69	55.9	44.2	44.1	55.8	45.6	28.1	7.09	19.3	16.9	27.2	38.9	17
Thymo#23	2	PreOP	2.82	90.5	9.52	85.72	14.3	76.2	23.82	76.2	9.52	0	14.3	14.3	23.82	85.72	76.2	97.4	14.74	85.3	29.1	70.94	46.28	46.48	53.7	53.5	69.7	13.5	1.24	15.6	14	39.7	39.5	6.78
		POD7	1.53	100	0	100	0	50	50	50	50	0	0	0	50	100	50	98.5	17.83	82.2	76	24.03	51.18	30.28	48.9	69.8	18.6	12.4	5.43	63.6	22.5	26.4	47.3	3.88
		POD1M	2.75	95	5	90	10	87.5	12.5	87.5	2.5	0	10	10	12.5	90	87.5	97.2	26.05	73.9	38.5	61.45	52.8	43.7	47.2	56.3	58.9	23.5	2.55	15	16.5	30.7	39.8	13
		POD3M	2.18	94.51	5.45	57.32	42.74	59.14	40.92	55.5	1.82	3.64	39.1	42.74	40.92	57.32	59.14	98	16.01	84	31.7	68.31	74.1	33.9	25.89	66.09	64.2	11.9	4.11	19.8	9.09	16.8	57	17.1
		POD6M	4.83	94.5	5.53	63.83	36.21	59.81	40.23	57.3	6.53	2.51	33.7	36.21	40.23	63.83	59.81	95.6	17.69	82.3	30.1	69.89	62.9	37.6	37	62.3	65.5	13.3	4.39	16.8	10.5	26.5	51.8	11.1
Thymo#24	1	PreOP	8.75	73	27	72.94	27.04	72.94	27.04	71.3	1.64	1.64	25.4	27.04	27.04	72.94	72.94	90.8	49.09	50.9	66.2	33.79	29.8	51.7	70.2	48.3	33	48.3	0.79	17.9	30	40.2	18.3	11.5
		POD7	14.8	75	25	75	25	75	25	50	25	25	0	25	25	75	75	85.2	43.45	56.55	91.3	8.7	60.9	30.4	39.1	69.6	4.35	39.1	4.35	52.2	8.7	30.4	60.9	0
		POD1M	13.6	85.07	14.9	66.1	33.9	68.4	31.6	66.1	0	2.3	31.6	33.9	31.6	66.1	68.4	85.4	41.32	58.6	83.9	16.02	32.2	38.2	67.9	61.9	12.9	38.2	3.12	45.7	48.7	19.2	13.2	19
		POD3M	20.9	85.4	14.51	67.21	32.79	66.59	33.41	63.8	3.41	2.79	30	32.79	33.41	67.21	66.59	79.1	47.54	52.5	82	18.04	34	46.6	66	53.4	15.5	45	2.54	37	39	27	14.4	19.6
		POD6M	14.5	64.7	35.3	83.9	16.08	83.38	16.6	82.6	1.3	0.78	15.3	16.08	16.6	83.9	83.38	85.5	50.17	49.8	63.2	36.77	28.6	50.5	71.4	49.5	35.1	48.5	1.67	14.7	36.3	35.1	13.2	15.4
Thymo#25	2	PreOP	4.39	88.6	11.43	62.06	37.99	62.69	37.36	53.2	8.86	9.49	28.5	37.99	37.36	62.06	62.69	95.6	55.95	44	64.9	35.05	42.15	52.55	57.8	47.4	33.6	54.5	1.45	10.4	10.8	47	36.6	5.55
		POD7	2.8	57.1	42.9	71.4	28.6	28.6	71.4	14.3	57.1	14.3	14.3	28.6	71.4	71.4	28.6	97.2	59.85	40.11	90.7	9.26	25.92	54.12	74.1	45.9	7.41	58	1.85	32.7	20.6	53.5	25.3	0.62
		POD1M	12.1	84.72	15.32	65.64	34.37	64.97	35.04	61.6	4.04	3.37	31	34.37	35.04	65.64	64.97	87.9	62.6	37.4	88	12	64.8	37.1	35.2	62.9	11.5	62.1	0.5	25.9	16.9	18.3	46	18.8
		POD3M	10.8	83.66	16.39	51.26	48.71	52.51	47.46	44.5	6.76	8.01	40.7	48.71	47.46	51.26	52.51	89.2	62.91	37	78.8	21.11	75.6	33.6	24.47	66.47	19.4	61.2	1.71	17.6	7.37	17.1	59.1	16.5
		POD6M	18.7	76.35	23.61	77.26	22.72	73.32	26.66	68.7	8.56	4.62	18.1	22.72	26.66	77.26	73.32	81.7	53.58	46.4	66.6	33.38	45.06	48.36	55	51.7	30.8	51	2.58	15.6	16.4	38.6	35.3	9.76
Thymo#26	2	PreOP	3.27	89	11.04	32.37	67.57	32.37	67.57	30.3	2.07	2.07	65.5	67.57	67.57	32.37	32.37	96.7	41.7	58.36	35.46	64.6	80	36.1	19.9	63.8	53.3	30.4	11.3	5.06	4.9	15	58.9	21.1
		POD7	1.42	100	0	100	0	0	100	0	100	0	0	0	100	100	0	98.6	22.25	77.7	75.55	24.4	71.2	23.7	28.73	76.23	11.5	9.35	12.9	66.2	8.63	20.1	67.6	3.6
		POD1M	9.85	84.3	15.73	70.96	29.11	70.31	29.76	69	1.96	1.31	27.8	29.11	29.76	70.96	70.31	90.1	33.29	66.7	77.2	22.79	49.3	40.77	50.67	59.2	18	28.5	4.79	48.7	41.6	9.07	17.6	31.7
		POD3M	5.96	73	27.03	70.35	29.6	69.7	30.25	68.4	1.95	1.3	28.3	29.6	30.25	70.35	69.7	94.4	40.45	59.5	49.7	50.25	67.1	46.2	32.9	53.8	43	33.2	7.25	16.5	19.9	13	33.9	33.2
		POD6M	4.69	82.5	17.46	57.17	42.86	55.06	44.97	54	3.17	1.06	41.8	42.86	44.97	57.17	55.06	95.3	39.7	60.4	43.4	56.7	69.9	42.8	30.1	57.2	46.6	29.6	10.1	13.8	14	16.1	43.2	26.7
Thymo#27	1	PreOP	11.6	60.5	39.45	75.35	24.69	77.59	22.45	74.9	0.45	2.69	22	24.69	22.45	75.35	77.59	88.4	35.04	65	48.7	51.34	77.9	50	22.1	50	50.4	34.1	0.94	14.6	11.9	10.2	38.1	39.8
		POD7	6.13	70	30	93.33	6.66	93.33	6.66	90	3.33	3.33	3.33	6.66	6.66	93.33	93.33	93.9	28.8	71.3	75	25.1	41.44	27.84	58.6	72.2	22.7	26.4	2.4	48.6	38.6	20	33.6	7.84
		POD1M	4.77	93.2	6.82	20.5	79.57	22.77	77.3	20.5	0	2.27	77.3	79.57	77.3	20.5	22.77	95.2	42.33	57.7	70.1	29.93	90.4	71.13	9.67	28.94	28	40.4	1.93	29.7	6.14	3.53	22.8	67.6
		POD3M	3.4	91.6	8.41	39.3	60.74	43.04	57	39.3	0	3.74	57	60.74	57	39.3	43.04	96.6	44.64	55.4	51.3	48.74	77	46.6	22.94	53.34	43.8	39.7	4.94	11.6	7.94	15	45.4	31.6
		POD6M	4.01	94.2	5.77	59.62	40.42	59.62	40.42	57.7	1.92	1.92	38.5	40.42	40.42	59.62	59.62	96	17.73	82.2	74.2	25.73	65.9	30.3	34.2	69.8	23	15	2.73	59.2	20.1	14.1	49.7	16.2
Thymo#28	1	PreOP	3.47	68.7	31.24	93.38	6.61	92.5	7.49	92.5	0.88	0	6.61	6.61	7.49	93.38	92.5	96.5	49.21	50.81	54.01	46.01	21.99	63.29	78	36.7	45.2	48.4	0.81	5.61	21	57	15.7	6.29
		POD7	3.83	79.4	20.58	94.08	5.88	88.2	11.76	88.2	5.88	0	5.88	5.88	11.76	94.08	88.2	95.8	56.32	43.7	75.8	24.22	10.93	52.62	89	47.31	18.7	50.8	5.52	25	38.5	50.5	8.81	2.12
		POD1M	5.76	82.2	17.79	62.4	37.57	63.27	36.7	62.4	0	0.87	36.7	37.57	36.7	62.4	63.27	93.8	51.51	48.5	73.3	26.71	44.9	50.4	55.1	49.6	24.9	49.7	1.81	23.6	30	25.1	19.6	25.3
		POD3M	5.38	83.8	16.25	62.44	37.62	63.72	36.34	60.3	2.14	3.42	34.2	37.62	36.34	62.44	63.72	94.2	52.41	47.5	63.2	36.71	51	51.4	49	48.6	34.9	50.6	1.81	12.6	13.5	35.5	35.1	15.9
		POD6M	6.12	81.7	18.28	62.62	37.37	61.07	38.92	59.9	2.72	1.17	36.2	37.37	38.92	62.62	61.07	93.6	47.91	52.2	56.6	43.51	47	51.7	53	48.3	41.7	46.1	1.81	10.5	14.4	38.6	33.9	13.1
Thymo#29	2	PreOP	1.7	76.2	23.8	69.2	30.8	67.1	32.9	67.1	2.1	0	30.8	30.8	32.9	69.2	67.1	98.3	32.92	67.01	34.21	65.72	57.6	48.5	42.35	51.45	64.8	32	0.92	2.21	9.25	33.1	42.2	15.4
		POD7	0.79	94.4	5.56	72.26	27.8	66.7	33.36	66.7	5.56	0	27.8	27.8	33.36	72.26	66.7	99.2	56.45	43.5	62.6	37.35	45.4	46.5	54.6	53.5	31.4	50.5	5.95	12.1	19.9	34.7	33.6	11.8
		POD1M	1.59	81.1	18.9	71.1	28.93	71.73	28.3	71.1	0	0.63	28.3	28.93	28.3	71.1	71.73	98.3	48.06	51.95	51.65	48.36	65.4	45.3	34.5	54.6	47.6	47.3	0.76	4.35	13.1	21.4	41.5	23.9
		POD3M	2.65	72	28.06	77.23	22.76	74.96	25.03	74.2	3.03	0.76	22	22.76	25.03	77.23	74.96	97.3	31.29	68.76	34.96	65.09	53.5	47.1	46.5	52.9	63	29.2	2.09	5.76	13.9	32.6	39	14.5
		POD6M	2.96	77.9	22.05	68.56	31.5	68	32.06	66.9	1.66	1.1	30.4	31.5	32.06	68.56	68	97	39.46	60.53	44.83	55.16	61.8	44.8	38.2	55.2	53.1	37.4	2.06	7.43	13.1	25.1	42.1	19.7
Thymo#30	2	PreOP	0.3	90.5	9.52	61.9	38.06	66.66	33.3	61.9	0	4.76	33.3	38.06	33.3	61.9	66.66	99.7	16.71	83.26	14.86	85.11	34.32	62.92	65.65	37.05	81.6	13.2	3.51	1.66	4.35	61.3	32.7	1.62
		POD7	2.06	84.6	15.38	53.89	46.2	61.6	38.49	46.2	7.69	15.4	30.8	46.2	38.49	53.89	61.6	98.3	42.6	57.5	48.4	51.7	24.84	57.94	75.2	42.1	30.4	21.3	21.3	27.1	17.9	57.3	24.2	0.64
		POD1M	1.92	86.4	13.6	49.99	50.05	45.45	54.59	40.9	9.09	4.55	45.5	50.05	54.59	49.99	45.45	98.2	60.25	39.7	76.4	23.55	56	46.9	44	53.1	19.9	56.6	3.65	19.8	22.6	21.4	30.5	25.5
		POD3M	0.38	100	0	90	10	80	20	80	10	0	10	10	20	90	80	99.7	27.53	72.43	31.33	68.63	55.7	45.6	44.3	54.4	67.4	26.3	1.23	5.03	13.6	30.7	40.8	14.9
		POD6M	0.39	94.7	5.26	84.16	15.8	78.9	21.06	78.9	5.26	0	15.8	15.8	21.06	84.16	78.9	99.6	20.2	79.8	21.3	78.7	49.2	50.4	50.8	49.6	75.8	17.3	2.9	4	11.4	39.4	38.2	11
Thymo#31	1	PreOP	2.01	86.27	13.67	80.78	19.17	76.67	23.28	75.3	5.48	1.37	17.8	19.17	23.28	80.78	76.67	97.9	40.05	60.03	39.63	60.45	53.85	41.25	46.2	58.8	52.9	32.5	7.55	7.13	14.3	31.9	44.5	9.35
		POD7	4.7	100	0	28.6	71.4	100	0	28.6	0	71.4	0	71.4	0	28.6	100	94	17.17	82.87	87.9	12.14	67.81	18.61	32.2	81.4	8.57	13.6	3.57	74.3	14.3	17.9	67.1	0.71
		POD1M	5.12	91.3	8.72	51.01	48.98	51.68	48.31	49	2.01	2.68	46.3	48.98	48.31	51.01	51.68	94.8	36.96	63	51.6	48.36	65.7	41.4	34.3	58.6	40.9	29.5	7.46	22.1	15.6	18.7	43	22.7
		POD3M	5.99	93.91	6.06	54.54	45.48	58.78	41.24	50.9	3.64	7.88	37.6	45.48	41.24	54.54	58.78	93.6	32.51	67.5	39.8	60.21	68.6	37.4	31.4	62.6	50.9	23.2	9.31	16.6	11.2	20.2	51.4	17.2
		POD6M	4.51	94.6	5.41	72.11	27.9	65.8	34.21	64	8.11	1.8	26.1	27.9	34.21	72.11	65.8	95.3	30.81	69.1	36.1	63.81	63.5	38.5	36.5	61.5	56.9	23.9	6.91	12.2	12	24.5	49.5	14
Thymo#32	2	PreOP	0.5	90.3	9.68	67.78	32.3	58.1	41.98	58.1	9.68	0	32.3	32.3	41.98	67.78	58.1	99.5	39.78	60.21	41.61	58.38	56.5	46.8	43.5	53.2	55.9	37.3	2.48	4.31	20.4	23.1	32.8	23.7
		POD7	0.85	50	50	50	50	100	0	50	0	50	0	50	0	50	100	99.1	50.86	49.2	65.5	34.56	16.69	46.09	83.2	53.8	32.2	48.5	2.36	17	42.9	40.3	10.9	5.79
		POD1M	2.98	74.52	25.46	80.66	19.42	78.62	21.46	77.6	3.06	1.02	18.4	19.42	21.46	80.66	78.62	97	48.73	51.31	54.21	45.83	60.1	46.9	39.9	53.1	43.7	46.6	2.13	7.61	25.5	14.4	27.6	32.5
		POD3M	2.74	83.73	16.35	58.38	41.68	55.38	44.68	52.8	5.58	2.58	39.1	41.68	44.68	58.38	55.38	97.3	52.94	47	58.8	41.14	78.4	42.7	21.6	57.3	35.6	47.4	5.54	11.4	11.1	10.5	46.2	32.2
		POD6M	3.55	85	14.99	77.06	22.9	73.9	26.06	73.5	3.56	0.4	22.5	22.9	26.06	77.06	73.9	96.4	38.45	61.49	39.89	60.05	63.9	45.7	36.1	54.3	56.7	35.1	3.35	4.79	17.2	18.9	37.1	26.8
Thymo#33	1	PreOP	2.09	95.82	4.23	59.2	40.83	64.83	35.2	59.2	0	5.63	35.2	40.83	35.2	59.2	64.83	97.9	49.6	50.4	38.4	61.6	62.7	40.4	37.28	59.58	36	24	25.6	14.4	8.98	28.3	50.6	12.1
		POD7	6.12	100	0	66.6	33.4	50	50	33.3	33.3	16.7	16.7	33.4	50	66.6	50	93.9	42.4	57.6	70.7	29.3	41.35	32.65	58.7	67.4	13	26.1	16.3	44.6	30.4	28.3	37	4.35
		POD1M	2.73	90.7	9.3	66.7	33.3	69.8	30.2	66.7	0	3.1	30.2	33.3	30.2	66.7	69.8	97.3	40.48	59.6	55	45.08	51.6	46.3	48.4	53.7	40.6	36	4.48	19	27.1	21.3	26.6	25
		POD3M	5.59	96.83	3.19	60.6	39.33	59.53	40.4	59	1.6	0.53	38.8	39.33	40.4	60.6	59.53	94.4	43.44	56.6	63.5	36.54	52.7	46	47.3	54	27.6	34.5	8.94	29	20	27.3	34	18.7
		POD6M	6.46	98.21	1.82	46.11	53.91	46.71	53.31	45.5	0.61	1.21	52.7	53.91	53.31	46.11	46.71	93.9	36.7	63.2	48.5	51.4	68.7	37.8	31.2	62.1	33.8	19.1	17.6	29.4	13.1	18.1	49	19.7
Thymo#34	2	PreOP	1.76	84.1	15.9	63.42	36.6	74.4	25.62	62.2	1.22	12.2	24.4	36.6	25.62	63.42	74.4	98.2	46.03	54.06	51.56	48.53	32.82	60.82	67.2	39.2	44.7	42.2	3.83	9.36	14.4	52.8	24.8	8.02
		POD7	0	0	0	0	0	0	0	0	0	0	0	0	0	0	0	100	21.46	78.53	90.9	9.09	65.33	19.03	34.7	81	4.13	16.5	4.96	74.4	16.5	18.2	64.5	0.83
		POD1M	7.55	85	15	32.48	67.48	37.48	62.48	30.6	1.88	6.88	60.6	67.48	62.48	32.48	37.48	92.5	52.14	47.8	78.3	21.64	67.3	49.1	32.7	50.9	19.4	49.9	2.24	28.4	18.3	14.4	32.6	34.7
		POD3M	11.3	85.4	14.61	64.64	35.35	65.25	34.74	62.2	2.44	3.05	32.3	35.35	34.74	64.64	65.25	88.5	47.53	52.5	62.9	37.13	40.1	52.5	59.9	47.5	35.8	46.2	1.33	16.7	20.6	39.3	26.9	13.2
		POD6M	17.8	91.9	8.06	41.75	58.34	45.54	54.55	40.8	0.95	4.74	53.6	58.34	54.55	41.75	45.54	81.5	46.1	53.8	70.6	29.3	51.9	49.5	48.1	50.5	19.2	36	10.1	34.6	15	33.1	35.5	16.4
Thymo#35	2	PreOP	12.2	88.7	11.3	78.1	21.82	70.82	29.1	64.2	13.9	6.62	15.2	21.82	29.1	78.1	70.82	87.8	82.392	17.61	93	7.002	45.2	48.4	54.9	51.7	6.91	82.3	0.092	10.7	26.8	28.1	24.9	20.3
		POD7	27.6	45.5	54.5	83	17.02	59.1	40.92	48.9	34.1	10.2	6.82	17.02	40.92	83	59.1	74.6	65.52	34.44	98.7	1.26	27.32	44.52	72.7	55.5	0.84	65.1	0.42	33.6	34.9	37.8	20.6	6.72
		POD1M	15.9	93.2	6.85	50.85	49.19	53.29	46.75	46.2	4.65	7.09	42.1	49.19	46.75	50.85	53.29	83.6	71.27	28.76	91.5	8.53	65.5	42.2	34.6	57.9	8.16	70.9	0.37	20.6	22.9	11.7	35	30.5
		POD3M	17.5	89.8	10.17	70.55	29.47	66.07	33.95	61.4	9.15	4.67	24.8	29.47	33.95	70.55	66.07	82.5	73.67	26.3	85.1	14.87	52.9	40.9	47.1	59.1	14.7	73.5	0.17	11.6	26.1	21	33	19.9
		POD6M	2.74	88.4	11.6	55	44.9	50.7	49.2	44.9	10.1	5.8	39.1	44.9	49.2	55	50.7	97.3	75.57	24.37	81.37	18.57	63.8	44.5	36.2	55.5	18.2	75.2	0.37	6.17	15.7	20.5	39.8	24
Thymo#37	1	PreOP	21.4	89.9	10.1	58.95	41.06	58.36	41.65	53	5.95	5.36	35.7	41.06	41.65	58.95	58.36	78.1	45.81	54.1	58	41.91	44.4	51.2	55.6	48.8	40.6	44.5	1.31	13.5	15.5	40.1	33.3	11.1
		POD7	0	0	0	0	0	0	0	0	0	0	0	0	0	0	0	100	46.47	53.57	92.9	7.14	35.7	60.7	64.3	39.3	3.57	42.9	3.57	50	14.3	50	25	10.7
		POD1M	16.5	89	11.04	41.21	58.81	39.01	61.01	36.8	4.41	2.21	56.6	58.81	61.01	41.21	39.01	83.5	49.16	50.8	80.9	19.06	48.1	49.4	52	50.7	16.3	46.4	2.76	34.5	25	27	25.7	22.4
		POD3M	27.8	86.6	13.34	70.54	29.44	70.54	29.44	67.8	2.74	2.74	26.7	29.44	29.44	70.54	70.54	72.8	52.22	47.7	68.8	31.12	37.9	48.1	62	51.8	30.6	51.7	0.52	17.1	31	31	20.8	17.1
		POD6M	24.8	88.9	11.15	76.28	23.69	73.49	26.48	72.1	4.18	1.39	22.3	23.69	26.48	76.28	73.49	74.7	42.29	57.7	53.7	46.29	34.9	52.3	65.1	47.7	45.6	41.6	0.69	12.1	25.6	39.5	22.1	12.8
Thymo#9	1	PreOP	0.61	84.6	15.4	57.65	42.29	61.49	38.45	53.8	3.85	7.69	34.6	42.29	38.45	57.65	61.49	99.4	75.25	24.8	87.6	12.45	80.3	36.1	19.66	63.86	10.6	73.4	1.85	14.2	6.46	13.2	57.4	22.9
		POD7	1.25	60	40	90	10	60	40	60	30	0	10	10	40	90	60	98.8	31.4	68.59	95.2	4.79	26.88	49.38	73.1	50.6	1.89	28.5	2.9	66.7	33.3	39.8	17.3	9.58
		POD1M	1.86	93	7.04	77.51	22.52	78.92	21.11	76.1	1.41	2.82	19.7	22.52	21.11	77.51	78.92	98.1	63.72	36.24	91.2	8.76	63.7	43.2	36.2	56.7	7.64	62.6	1.12	28.6	21	15.2	35.7	28
		POD3M	3.05	91.5	8.51	66	34.03	68.13	31.9	66	0	2.13	31.9	34.03	31.9	66	68.13	96.6	61.67	38.33	89.8	10.2	58.5	42	41.4	57.9	9.73	61.2	0.47	28.6	24.2	17.2	33.7	24.8
Thymo#14	2	PreOP	2.74	86.5	13.49	80.96	19.06	79.56	20.46	77.7	3.26	1.86	17.2	19.06	20.46	80.96	79.56	97	43.4	56.5	45.7	54.2	55.9	48.6	44	51.3	42.8	32	11.4	13.7	12.3	31.7	39	16.9
		POD1M	5.31	96.3	3.7	80.87	19.12	79.02	20.97	78.4	2.47	0.62	18.5	19.12	20.97	80.87	79.02	94.1	35.77	64.2	71.6	28.37	33.8	41.4	66.2	58.6	22.1	29.5	6.27	42.1	40.9	25.3	17.7	16.1
		POD3M	10.4	99.52	0.52	57.07	42.95	56.55	43.47	55.5	1.57	1.05	41.9	42.95	43.47	57.07	56.55	89.6	29.5	70.6	73.8	26.3	58.9	43.3	41.1	56.7	11.3	14.5	15	59.3	22.7	18.4	34	24.9
		POD6M	7.32	100	0	82.23	17.77	80.97	19.03	79.7	2.53	1.27	16.5	17.77	19.03	82.23	80.97	93.4	17.76	82.2	82.8	17.16	28.6	35.7	71.4	64.3	11.8	12.4	5.36	70.4	50.9	20.5	13.4	15.2
Thymo#19	1	PreOP	1.16	76.9	23.05	69.2	30.75	61.55	38.4	57.7	11.5	3.85	26.9	30.75	38.4	69.2	61.55	98.8	68.63	31.38	73.08	26.93	68.3	39.3	31.64	60.64	26.3	68	0.63	5.08	5.84	25.8	54.8	13.5
		POD7	4.55	85.7	14.3	71.5	28.6	57.2	42.9	28.6	42.9	28.6	0	28.6	42.9	71.5	57.2	93.5	39.6	60.4	73.6	26.4	25.67	63.17	74.3	36.8	12.5	25.7	13.9	47.9	14.6	59.7	22.2	3.47
		POD1M	1.76	97.4	2.56	76.96	23.06	76.96	23.06	74.4	2.56	2.56	20.5	23.06	23.06	76.96	76.96	98.2	47.74	52.2	69.2	30.74	57.4	42.1	42.6	57.9	25.4	42.4	5.34	26.8	13	29.6	44.9	12.5
		POD6M	3.17	88.9	11.1	63.49	36.47	65.07	34.89	61.9	1.59	3.17	33.3	36.47	34.89	63.49	65.07	97.1	50.19	49.9	68.8	31.29	54.3	46.2	45.7	53.8	28.8	47.7	2.49	21.1	11.7	34	42.1	12.2
Thymo#22	1	PreOP	6.19	88.3	11.7	78.37	21.63	75.03	24.97	71.7	6.67	3.33	18.3	21.63	24.97	78.37	75.03	93.8	57.2	42.8	64.8	35.2	62.5	41.5	37.6	58.6	17.9	39.9	17.3	24.9	21.5	16.1	37.1	25.4
		POD7	0	0	0	0	0	0	0	0	0	0	0	0	0	0	0	100	39.97	60	93.3	6.67	68.37	23.37	31.7	76.7	0	33.3	6.67	60	15	16.7	61.7	6.67
		POD3M	6.85	95.19	4.83	50.99	48.99	50.99	48.99	50.3	0.69	0.69	48.3	48.99	48.99	50.99	50.99	93.2	26.32	73.64	88.1	11.86	52.47	49.38	47.58	50.67	6.34	20.8	5.52	67.3	42	5.58	8.67	43.8
		POD6M	13.3	89.09	10.9	84.18	15.87	85.17	14.88	82.2	1.98	2.97	12.9	15.87	14.88	84.18	85.17	86.7	34.02	66	64	36.02	45.4	45.9	54.6	54.1	30.7	28.7	5.32	35.3	43	11.6	11.1	34.3
Thymo#17	1	PreOP	1.18	80	20	60	40	60	40	60	0	0	40	40	40	60	60	98.4	13.64	86.39	15.55	84.48	41.6	56.4	58.4	43.6	78.5	7.66	5.98	7.89	13.2	45.2	30.4	11.2
		POD7	0	0	0	0	0	0	0	0	0	0	0	0	0	0	0	100	44	56	88	12	68	28	32	72	8	40	4	48	8	24	64	4
		POD1M	8.93	82.88	17.04	65.9	34.1	65.9	34.1	65.9	0	0	34.1	34.1	34.1	65.9	65.9	91.1	27.76	72.3	69.4	30.66	50.2	42.1	49.8	57.9	24.2	21.3	6.46	48.1	39.5	10.3	18.4	31.8
		POD3M	10.3	82.65	17.35	78.25	21.7	82.6	17.35	73.9	4.35	8.7	13	21.7	17.35	78.25	82.6	87.9	23.99	76	66.29	33.7	62.2	38.7	37.7	61.2	19.4	9.69	14.3	56.6	15.3	22.4	45.9	16.3
		POD6M	11.2	85	15	60	40	65	35	60	0	5	35	40	35	60	65	88.8	24.6	75.5	73	27.1	42.7	47.1	57.2	52.8	12.6	10.1	14.5	62.9	39	18.2	13.8	28.9
Thymo#18	2	PreOP	1.64	76.2	23.8	88.14	11.9	85.76	14.28	81	7.14	4.76	7.14	11.9	14.28	88.14	85.76	98.4	17.71	82.22	21.72	78.21	28.94	62.14	71.1	37.9	77.5	17	0.71	4.72	16.9	54.2	21	7.94
		POD7	0	0	0	0	0	0	0	0	0	0	0	0	0	0	0	100	42.27	57.7	32.07	67.9	26.92	67.32	73.09	32.69	34.6	8.97	33.3	23.1	7.69	65.4	25	1.92
		POD1M	3.07	74.6	25.39	71.59	28.39	73.09	26.89	70.1	1.49	2.99	25.4	28.39	26.89	71.59	73.09	96.8	21.21	78.8	37.1	62.91	43.3	48.3	56.7	51.7	59.6	17.9	3.31	19.2	22	34.7	29.7	13.6
		POD3M	2.54	64.8	35.16	72.26	27.81	70.41	29.66	63	9.26	7.41	20.4	27.81	29.66	72.26	70.41	97.5	15.34	84.6	23.7	76.24	45.9	54.7	54	45.2	73.1	12.2	3.14	11.5	10.8	43.2	34.4	11.5
		POD6M	6.95	80.7	19.36	63.84	36.1	63	36.94	58.8	5.04	4.2	31.9	36.1	36.94	63.84	63	93	14.16	85.8	28.1	71.86	46.8	51.4	53.2	48.6	69.6	11.9	2.26	16.2	14.1	39.1	34.5	12.3
Thymo#20	1	PreOP	28.3	84.08	15.96	46.78	53.16	43.06	56.88	40.4	6.38	2.66	50.5	53.16	56.88	46.78	43.06	71.7	27.46	72.5	80.5	19.46	71	62.45	28.95	37.5	13.8	21.8	5.66	58.7	21.4	7.55	16.1	54.9
		POD7	20	55.5	44.4	33.3	66.6	55.5	44.4	11.1	22.2	44.4	22.2	66.6	44.4	33.3	55.5	80	50	50	30.5	69.5	52.73	36.13	47.2	63.8	30.6	11.1	38.9	19.4	19.4	27.8	44.4	8.33
		POD1M	16.4	90.75	9.23	60.04	40.04	60.04	40.04	58.5	1.54	1.54	38.5	40.04	40.04	60.04	60.04	82.1	28.2	71.8	62.6	37.4	51.2	47.2	48.7	52.7	23.3	14.1	14.1	48.5	37.4	11.3	15.3	35.9
		POD3M	7.37	89.28	10.71	27.4	72.57	30.97	69	27.4	0	3.57	69	72.57	69	27.4	30.97	92.6	31.85	68.2	36.9	63.15	86.6	55.13	13.45	44.92	55.2	23.9	7.95	13	6.82	6.63	38.1	48.5
		POD6M	26.3	90.14	9.87	22.98	77.02	22.32	77.68	16.4	6.58	5.92	71.1	77.02	77.68	22.98	22.32	75.3	28.9	71.1	66.9	33.1	84.7	58.5	15.36	41.56	17	12.8	16.1	54.1	9.86	5.5	31.7	53

## Sheet: B
			parent	Breg								B
#ATG	group	POD	Breg	B_HLA-DR+	B_HLA-DR-	B_CD27+	B_CD27-	B_DR+27-	B_DR+27+	B_DR-27-	B_DR-27+	HLA-DR+	HLA-DR-	CD27+	CD27-	CD1d+	CD1d-	CD5+	CD5-	DR+27-	DR+27+	DR-27-	DR-27+	CD1d+CD5-	CD1d+CD5+ (Breg)	CD1d-CD5-	CD1d-CD5+
#73	0	PreOP	1.95	41.04	58.96	46.89	53.11	23.63	17.41	29.48	29.48	66.67	33.34	74.08	25.93	19.15	80.86	33.6	66.41	18.52	48.15	7.41	25.93	17.2	1.95	49.21	31.65
		POD7	0.74	44.37	55.63	50.04	49.96	24.53	19.84	25.43	30.2	61.11	38.89	83.33	16.67	19.97	80.03	24.4	75.6	16.67	44.44	0	38.89	19.23	0.74	56.37	23.66
		POD1M	1.05	49.46	50.55	46.15	53.86	30.11	19.35	23.75	26.8	70.84	29.17	66.67	33.34	21.75	78.26	32.86	67.15	29.17	41.67	4.17	25	20.7	1.05	46.45	31.81
		POD3M	0.99	46.21	53.79	53.94	46.06	28.7	17.51	17.36	36.43	53.84	46.15	65.38	34.61	21.99	78.01	40.56	59.44	26.92	26.92	7.69	38.46	21.04	0.95	38.4	39.61
		POD6M	1.57	31.69	68.31	55.82	44.18	19.29	12.4	24.89	43.42	65.72	34.29	82.86	17.15	14.73	85.28	54.3	45.71	14.29	51.43	2.86	31.43	13.21	1.52	32.5	52.78
#71	0	PreOP	2.09	74.38	25.61	30.29	69.7	56.28	18.1	13.42	12.19	76.47	23.53	35.3	64.7	33.99	66.01	19.58	80.42	58.82	17.65	5.88	17.65	32.02	1.97	48.4	17.61
		POD7	1.29	73.1	26.9	25.76	74.24	60.84	12.26	13.4	13.5	76	24	52	48	31.5	68.49	18.88	81.11	44	32	4	20	30.26	1.24	50.85	17.64
		POD1M	1.98	69.68	30.31	28.75	71.24	55.56	14.12	15.68	14.63	63.83	36.17	46.81	53.19	34.65	65.34	26.93	73.06	38.3	25.53	14.89	21.28	32.8	1.85	40.26	25.08
		POD3M	1.9	69.5	30.49	33.74	66.25	57.37	12.13	8.88	21.61	64.71	35.29	50.98	49.02	43.19	56.82	31.25	68.76	39.22	25.49	9.8	25.49	41.32	1.87	27.44	29.38
		POD6M	1.57	58.57	41.43	38.05	61.95	50.71	7.86	11.24	30.19	60	40	55	45	34.9	65.09	39.07	60.92	40	20	5	35	33.33	1.57	27.59	37.5
Thymo#1	2	PreOP	5.65	61.45	38.55	43.28	56.72	39.76	21.69	16.96	21.59	78.69	21.31	40.98	59.02	38	62.01	27.81	72.2	54.1	24.59	4.92	16.39	32.53	5.47	39.67	22.34
		POD7	0.17	89.33	10.67	47.15	52.85	45.98	43.35	6.87	3.8	100	0	100	0	38.18	61.82	0.6	99.4	0	100	0	0	38.01	0.17	61.39	0.43
		POD1M	4.54	84.18	15.82	23.62	76.38	63.76	20.42	12.62	3.2	94.87	5.13	23.08	76.92	45.79	54.22	14.2	85.81	75.64	19.23	1.28	3.85	41.54	4.25	44.27	9.95
		POD3M	7.82	85.88	14.12	25.96	74.04	66.43	19.45	7.61	6.51	97.29	2.7	7.02	92.97	36.57	63.43	30.23	69.77	92.43	4.86	0.54	2.16	29.09	7.48	40.68	22.75
		POD6M	8.95	84.48	15.52	20.34	79.66	71.73	12.75	7.93	7.59	98.37	1.63	4.89	95.11	36.06	63.94	36.11	63.89	94.57	3.8	0.54	1.09	27.59	8.47	36.3	27.64
#63	0	PreOP	2.09	61.13	38.87	46.62	53.38	42.94	18.19	10.44	28.43	100	0	0	100	15.41	84.59	38.47	61.53	100	0	0	0	13.52	1.89	48.01	36.58
		POD7	1.42	61.73	38.27	37.69	62.31	47.23	14.5	15.08	23.19	75.67	24.32	16.21	83.78	22.11	77.89	24	76	72.97	2.7	10.81	13.51	20.88	1.23	55.12	22.77
		POD1M	0.9	57.2	42.79	52.88	47.11	36.25	20.95	10.86	31.93	100	0	6.67	93.33	15.31	84.69	35.29	64.71	93.33	6.67	0	0	14.53	0.78	50.18	34.51
		POD3M	0.63	50.84	49.16	43.9	56.1	37.78	13.06	18.32	30.84	78.58	21.43	28.58	71.43	11.42	88.57	35.37	64.62	64.29	14.29	7.14	14.29	10.79	0.63	53.83	34.74
		POD6M	0.57	54.87	45.14	50.47	49.54	34.94	19.93	14.6	30.54	100	0	18.18	81.82	14.7	85.3	31.47	68.53	81.82	18.18	0	0	14.13	0.57	54.4	30.9
Thymo#2	1	PreOP	1.72	36.99	63.01	29.03	70.97	30.61	6.38	40.36	22.65	52	48	44	56	15.65	84.35	42.14	57.86	32	20	24	24	14	1.65	43.86	40.49
		POD7	0.08	87.3	12.7	42.29	57.71	49.28	38.02	8.43	4.27	100	0	50	50	22.22	77.79	0.12	99.89	50	50	0	0	22.14	0.08	77.75	0.04
		POD1M	1.5	45.12	54.88	26.87	73.13	34.14	10.98	38.99	15.89	90.48	9.52	19.05	80.95	19.11	80.9	34.36	65.65	76.19	14.29	4.76	4.76	17.61	1.5	48.04	32.86
		POD3M	8.39	61.76	38.25	19.28	80.73	54.31	7.45	26.42	11.83	94.68	5.32	10.1	89.9	22.27	77.73	48.64	51.36	88.3	6.38	1.6	3.72	14.1	8.17	37.26	40.47
		POD6M	3.29	56.49	43.51	15.94	84.06	52.36	4.13	31.7	11.81	98.04	1.96	5.88	94.12	15.81	84.19	44.03	55.97	94.12	3.92	0	1.96	12.52	3.29	43.45	40.74
#61	0	PreOP	1.19	57.57	42.44	36.95	63.06	38.22	19.35	24.84	17.6	46.67	53.33	53.33	46.67	13.14	86.86	19.91	80.09	26.67	20	20	33.33	12.1	1.04	67.99	18.87
		POD7	0.3	63.9	36.1	34.99	65.01	42.96	20.94	22.05	14.05	44.44	55.55	66.66	33.33	12.98	87.02	10.14	89.86	11.11	33.33	22.22	33.33	12.68	0.3	77.18	9.84
		POD1M	0.37	65.77	34.23	48.78	51.22	35.99	29.78	15.23	19	66.67	33.33	50	50	10.72	89.29	19.01	81	50	16.67	0	33.33	10.35	0.37	70.65	18.64
		POD3M	0.33	53.32	46.68	47.96	52.04	28.78	24.54	23.26	23.42	33.34	66.67	83.34	16.67	12.49	87.51	25.32	74.68	16.67	16.67	0	66.67	12.16	0.33	62.52	24.99
		POD6M	0.73	36.97	63.04	50.48	49.53	22.83	14.14	26.7	36.34	28.57	71.43	100	0	12.25	87.75	39.79	60.21	0	28.57	0	71.43	11.57	0.68	48.64	39.11
Thymo#3	1	PreOP	1.58	44.06	55.94	24.81	75.19	38.12	5.94	37.07	18.87	71.43	28.57	42.86	57.14	25.79	74.21	28.04	71.96	47.62	23.81	9.52	19.05	24.29	1.5	47.67	26.54
		POD7	0.22	88.36	11.64	23.38	76.62	67.89	20.47	8.73	2.91	100	0	100	0	28.91	71.09	0.33	99.67	0	100	0	0	28.69	0.22	70.98	0.11
		POD1M	1.64	44.61	55.4	27.07	72.94	33.44	11.17	39.5	15.9	84.62	15.39	53.85	46.16	15.84	84.16	24.35	75.65	42.31	42.31	3.85	11.54	14.2	1.64	61.45	22.71
		POD3M	2.23	56.73	43.28	29.39	70.62	43.46	13.27	27.16	16.12	88	12	28	72	25.03	74.97	26.27	73.73	68	20	4	8	22.8	2.23	50.93	24.04
		POD6M	1.19	40.24	59.76	28.16	71.84	29.49	10.75	42.35	17.41	72.22	27.78	50	50	15.37	84.63	25.2	74.8	38.89	33.33	11.11	16.67	14.18	1.19	60.62	24.01
#60	0	PreOP	2.88	44.22	55.78	57.62	42.38	27.8	16.42	14.58	41.2	90.91	9.09	50	50	15.76	84.24	52.06	47.94	50	40.91	0	9.09	12.95	2.81	34.99	49.25
		POD7	0.6	59.94	40.06	32.19	67.81	46.99	12.95	20.82	19.24	92.86	7.14	14.29	85.71	9.88	90.12	25.48	74.52	78.57	14.29	7.14	0	9.28	0.6	65.24	24.88
		POD1M	1.64	60.55	39.45	47.56	52.44	44.64	15.91	7.8	31.65	91.66	8.34	25	75	20.93	79.07	37.12	62.88	69.44	22.22	5.56	2.78	19.38	1.55	43.5	35.57
		POD3M	1.15	45.96	54.04	60.16	39.84	32.41	13.55	7.43	46.61	82.61	17.4	34.79	65.22	15.7	84.3	51.63	48.37	56.52	26.09	8.7	8.7	14.55	1.15	33.82	50.48
		POD6M	1.72	43.55	56.45	64.18	35.82	29.24	14.31	6.58	49.87	90.91	9.09	30.3	69.7	20.26	79.74	53.58	46.42	69.7	21.21	0	9.09	18.64	1.62	27.78	51.96
Thymo#5	2	PreOP	0.36	40.27	59.73	28.36	71.64	35.26	5.01	36.38	23.35	85.72	14.29	28.58	71.43	7.97	92.03	47.88	52.12	71.43	14.29	0	14.29	7.61	0.36	44.51	47.52
		POD7	1	85.62	14.39	28.84	71.17	59.49	26.13	11.68	2.71	89.29	10.71	75	25	20.01	79.99	2.14	97.86	21.43	67.86	3.57	7.14	19.01	1	78.85	1.14
		POD1M	0.91	45.92	54.08	28.09	71.91	33.9	12.02	38.01	16.07	100	0	56.25	43.75	10.03	89.97	37.83	62.17	43.75	56.25	0	0	9.12	0.91	53.05	36.92
		POD3M	1.15	40.44	59.56	26.58	73.42	28.95	11.49	44.47	15.09	100	0	37.5	62.5	10.06	89.94	31.25	68.75	62.5	37.5	0	0	8.91	1.15	59.84	30.1
		POD6M	1.24	30.99	69.01	30.47	69.53	23.11	7.88	46.42	22.59	100	0	68.42	31.58	9.25	90.75	42.45	57.55	31.58	68.42	0	0	8.01	1.24	49.54	41.21
#64	0	PreOP	1.69	51.37	48.63	59.71	40.29	26.21	25.16	14.08	34.55	69.23	30.77	69.23	30.77	8.08	91.91	44.71	55.28	30.77	38.46	0	30.77	6.39	1.69	48.89	43.02
		POD7	1.03	57.1	42.91	39.36	60.65	35.04	22.06	25.61	17.3	82.61	17.4	78.27	21.74	11	88.99	27.76	72.23	13.04	69.57	8.7	8.7	9.97	1.03	62.26	26.73
		POD1M	0.29	29.95	70.05	64.43	35.57	17.56	12.39	18.01	52.04	60	40	80	20	4.36	95.64	59.9	40.1	20	40	0	40	4.07	0.29	36.03	59.61
		POD3M	0.47	22.61	77.39	63.53	36.47	15.04	7.57	21.43	55.96	60	40	60	40	3.26	96.73	64.8	35.19	40	20	0	40	2.79	0.47	32.4	64.33
		POD6M	1.35	25.26	74.74	67.8	32.2	14.01	11.25	18.19	56.55	90.91	9.09	86.36	13.64	7.56	92.44	63.3	36.7	13.64	77.27	0	9.09	6.21	1.35	30.49	61.95
Thymo#10	2	PreOP	0.5	38.43	61.57	34.02	65.98	30.91	7.52	35.07	26.5	75	25	58.34	41.66	6.21	93.79	45.82	54.18	33.33	41.67	8.33	16.67	5.71	0.5	48.47	45.32
		POD7	0.27	78.3	21.71	25.37	74.64	58.93	19.37	15.71	6	100	0	20	80	14.28	85.72	9.39	90.61	80	20	0	0	14.01	0.27	76.6	9.12
		POD1M	0.3	50.83	49.17	22.86	77.14	44.35	6.48	32.79	16.38	80	20	30	70	4.73	95.27	26.52	73.48	60	20	10	10	4.43	0.3	69.05	26.22
		POD3M	1.3	61.44	38.57	14.12	85.89	56.55	4.89	29.34	9.23	90.91	9.09	24.24	75.76	7.18	92.82	29.69	70.31	72.73	18.18	3.03	6.06	5.88	1.3	64.43	28.39
		POD6M	0.96	56.6	43.4	18.91	81.09	51.56	5.04	29.53	13.87	100	0	30.77	69.23	8.45	91.54	34.19	65.8	69.23	30.77	0	0	7.49	0.96	58.31	33.23
Thymo#6	2	PreOP	1.78	27.31	72.69	55.18	44.82	21.26	6.05	23.56	49.13	52	48	58.67	41.33	6.98	93.02	60.57	39.43	29.33	22.67	12	36	5.22	1.76	34.21	58.81
		POD7	2.63	88.46	11.53	19.83	80.16	70.65	17.81	9.51	2.02	84.62	15.38	30.77	69.23	25.91	74.08	3.84	96.15	53.85	30.77	15.38	0	23.28	2.63	72.87	1.21
		POD1M	1.53	47.27	52.73	30.93	69.07	34.61	12.66	34.46	18.27	85	15	55	45	10.59	89.41	37.6	62.4	35	50	10	5	9.06	1.53	53.34	36.07
		POD3M	1.76	53.15	46.84	37.89	62.1	36.44	16.71	25.66	21.18	79.12	20.88	40.66	59.34	14.82	85.18	42.88	57.12	49.45	29.67	9.89	10.99	13.16	1.66	43.96	41.22
		POD6M	2.85	62.96	37.04	32.35	67.65	40.71	22.25	26.94	10.1	77.78	22.22	50	50	20.86	79.14	24.97	75.03	35.56	42.22	14.44	7.78	18.11	2.75	56.92	22.22
Thymo#7	2	PreOP	0.96	23.26	76.74	33.03	66.97	18.36	4.9	48.61	28.13	60.86	39.13	47.82	52.17	5.49	94.52	52.77	47.24	30.43	30.43	21.74	17.39	4.53	0.96	42.71	51.81
		POD7	1.57	72.73	27.27	11.76	88.24	65.36	7.37	22.88	4.39	80	20	40	60	18.97	81.03	3.92	96.08	60	20	0	20	17.4	1.57	78.68	2.35
		POD1M	0.9	43.7	56.3	18.15	81.85	37.73	5.97	44.12	12.18	93.33	6.67	40	60	10.57	89.44	25.8	74.21	60	33.33	0	6.67	9.73	0.84	64.48	24.96
		POD3M	1.33	48.53	51.48	20.61	79.4	42.17	6.36	37.23	14.25	85.71	14.28	42.85	57.14	11.3	88.7	27.92	72.08	50	35.71	7.14	7.14	9.97	1.33	62.11	26.59
		POD6M	1.95	58.86	41.14	24.78	75.22	51	7.86	24.22	16.92	84.62	15.38	33.33	66.67	19.57	80.43	27.43	72.57	66.67	17.95	0	15.38	17.67	1.9	54.9	25.53
Thymo#8	1	PreOP	1.1	44.2	55.81	34.26	65.75	33.24	10.96	32.51	23.3	66.66	33.34	60	40	3	97	35.5	64.5	33.33	33.33	6.67	26.67	1.9	1.1	62.6	34.4
		POD7	0.58	57.45	42.56	9.74	90.27	49.37	8.08	40.9	1.66	100	0	66.67	33.33	3.31	96.69	1.46	98.54	33.33	66.67	0	0	2.73	0.58	95.81	0.88
		POD1M	0.16	39.86	60.13	8.93	91.06	35.73	4.13	55.33	4.8	50	50	50	50	0.99	99.01	7.83	92.17	25	25	25	25	0.87	0.12	91.3	7.71
		POD3M	0.94	50.11	49.88	14.04	85.95	45.31	4.8	40.64	9.24	79.31	20.69	37.93	62.07	2.76	97.25	28.87	71.14	62.07	17.24	0	20.69	1.82	0.94	69.32	27.93
		POD6M	1.47	56.09	43.91	16.8	83.2	48.96	7.13	34.24	9.67	90.38	9.62	50	50	4.71	95.29	26.65	73.35	50	40.38	0	9.62	3.36	1.35	69.99	25.3
Thymo#11	2	PreOP	0.91	44.58	55.41	52.64	47.35	34.15	10.43	13.2	42.21	75	25	62.5	37.5	3.17	96.83	52.39	47.61	37.5	37.5	0	25	2.34	0.83	45.27	51.56
		POD7	0.72	48.3	51.7	59.12	40.88	30.45	17.85	10.43	41.27	82.5	17.5	50	50	5.31	94.7	47.21	52.8	47.5	35	2.5	15	4.59	0.72	48.21	46.49
		POD1M	1.05	28.42	71.58	52.5	47.5	20.41	8.01	27.09	44.49	58.69	41.31	73.91	26.09	5.23	94.78	54.97	45.04	17.39	41.3	8.7	32.61	4.43	0.8	40.61	54.17
		POD3M	1.42	35.14	64.86	41.5	58.5	27.9	7.24	30.6	34.26	87.1	12.9	54.84	45.16	4.9	95.1	54.33	45.67	45.16	41.94	0	12.9	3.66	1.24	42.01	53.09
		POD6M	0.33	43.78	56.22	30.28	69.72	38.84	4.94	30.88	25.34	50	50	66.67	33.33	2.09	97.92	43.83	56.18	33.33	16.67	0	50	1.87	0.22	54.31	43.61
Thymo#12	1	PreOP	1.55	39.95	60.05	41.8	58.2	21.69	18.26	36.51	23.54	67.39	32.6	82.6	17.39	6.71	93.3	40.59	59.42	15.22	52.17	2.17	30.43	5.19	1.52	54.23	39.07
		POD7	0.59	60.95	39.04	53.85	46.14	26.36	34.59	19.78	19.26	70.59	29.41	84.31	15.69	4.46	95.55	21.08	78.93	13.73	56.86	1.96	27.45	3.91	0.55	75.02	20.53
		POD1M	0.5	33.27	66.74	44.53	55.48	20.99	12.28	34.49	32.25	61.11	38.89	61.11	38.89	4.06	95.94	35.45	64.55	22.22	38.89	16.67	22.22	3.65	0.41	60.9	35.04
		POD3M	0.54	37.2	62.79	53.89	46.1	24.31	12.89	21.79	41	63.63	36.36	63.63	36.36	2.81	97.18	52.4	47.59	27.27	36.36	9.09	27.27	2.3	0.51	45.29	51.89
		POD6M	0.8	56.47	43.52	42.36	57.63	30.72	25.75	26.91	16.61	59.09	40.91	68.18	31.82	6.1	93.91	23.73	76.28	18.18	40.91	13.64	27.27	5.37	0.73	70.91	23
Thymo#13	1	PreOP	0.69	28.23	71.77	12.32	87.68	24.35	3.88	63.33	8.44	72	28	56	44	5.86	94.14	21	79	32	40	12	16	5.2	0.66	73.8	20.34
		POD7	0.28	29.56	70.43	9.27	90.72	20.86	8.7	69.86	0.57	100	0	42.86	57.14	4.16	95.84	0.48	99.52	57.14	42.86	0	0	3.88	0.28	95.64	0.2
		POD1M	1.06	27.52	72.48	10.19	89.81	23.21	4.31	66.6	5.88	81.81	18.18	54.54	45.45	6.88	93.12	16.33	83.67	33.33	48.48	12.12	6.06	5.82	1.06	77.85	15.27
		POD3M	2.37	36.76	63.25	16.76	83.25	30.09	6.67	53.16	10.09	92	8	43	57	7.27	92.74	34.7	65.31	55	37	2	6	4.94	2.33	60.37	32.37
		POD6M	2.24	36.67	63.32	12.73	87.26	30.84	5.83	56.42	6.9	85.71	14.29	33.33	66.67	8.89	91.11	28.1	71.9	58.73	26.98	7.94	6.35	6.76	2.13	65.14	25.97
Thymo#15	2	PreOP	1.51	27.17	72.84	29.65	70.36	20.68	6.49	49.68	23.16	65.08	34.92	61.91	38.09	7.74	92.26	37.4	62.6	22.22	42.86	15.87	19.05	6.25	1.49	56.35	35.91
		POD7	0.18	65.94	34.06	34.15	65.85	44.81	21.13	21.04	13.02	50	50	75	25	3.73	96.27	15.18	84.82	25	25	0	50	3.57	0.16	81.25	15.02
		POD1M	0.28	21.68	78.31	27.68	72.31	14.64	7.04	57.67	20.64	44.44	55.55	55.55	44.44	2.68	97.33	32.89	67.12	22.22	22.22	22.22	33.33	2.4	0.28	64.72	32.61
		POD3M	1.02	31.92	68.07	20.71	79.28	26.66	5.26	52.62	15.45	43.59	56.41	66.67	33.33	3.33	96.67	32.3	67.7	25.64	17.95	7.69	48.72	2.33	1	65.37	31.3
		POD6M	0.85	33.35	66.65	23.42	76.58	25.7	7.65	50.88	15.77	80.77	19.23	80.77	19.23	3.32	96.68	46.64	53.36	19.23	61.54	0	19.23	2.51	0.81	50.85	45.83
Thymo#16	1	PreOP	1.72	35.59	64.42	45.99	54.02	24.47	11.12	29.55	34.87	82	18	82	18	4.71	95.3	58.24	41.77	18	64	0	18	2.99	1.72	38.78	56.52
		POD7	1.33	28.64	71.36	68.39	31.61	17.18	11.46	14.43	56.93	64.07	35.94	92.19	7.82	3.91	96.1	72.3	27.71	4.69	59.38	3.13	32.81	2.58	1.33	25.13	70.97
		POD1M	2.65	18.42	81.57	53.97	46.02	13.65	4.77	32.37	49.2	16.25	83.75	87.5	12.5	4.77	95.23	66.73	33.27	3.75	12.5	8.75	75	2.32	2.45	30.95	64.28
		POD3M	0.69	19.1	80.91	71.47	28.54	16	3.1	12.54	68.37	56.25	43.75	81.25	18.75	2.34	97.66	77.22	22.78	18.75	37.5	0	43.75	1.67	0.67	21.11	76.55
		POD6M	0.72	44.03	55.97	31.68	68.32	39.73	4.3	28.59	27.38	64	36	68	32	2.85	97.15	50.69	49.31	24	40	8	28	2.22	0.63	47.09	50.06
Thymo#21	2	PreOP	1.06	48.86	51.14	17.03	82.97	42.92	5.94	40.05	11.09	76.32	23.68	52.63	47.37	4.65	95.34	20.73	79.26	42.11	34.21	5.26	18.42	3.79	0.86	75.47	19.87
		POD7	0.39	72.05	27.94	19.61	80.38	54.2	17.85	26.18	1.76	83.34	16.67	46.67	53.34	5.36	94.64	2.95	97.05	46.67	36.67	6.67	10	5.04	0.32	92.01	2.63
		POD1M	0.3	78.42	21.59	14.43	85.58	70.15	8.27	15.43	6.16	69.23	30.77	69.23	30.77	2.95	97.05	9.08	90.92	30.77	38.46	0	30.77	2.67	0.28	88.25	8.8
		POD3M	1.9	69.13	30.87	18.96	81.04	60.3	8.83	20.74	10.13	94.03	5.97	37.32	62.68	10.19	89.81	19.3	80.7	61.19	32.84	1.49	4.48	8.49	1.7	72.21	17.6
		POD6M	0.69	65.84	34.16	15.71	84.29	59.06	6.78	25.23	8.93	100	0	30.77	69.23	5.42	94.58	17.76	82.24	69.23	30.77	0	0	4.78	0.64	77.46	17.12
Thymo#23	2	PreOP	0.46	49.49	50.51	52.44	47.56	32.49	17	15.07	35.44	61.54	38.46	92.31	7.69	5.76	94.24	43.03	56.97	7.69	53.85	0	38.46	5.37	0.39	51.6	42.64
		POD7	0.41	89.89	10.12	50.13	49.88	45.76	44.13	4.12	6	60	40	80	20	6.65	93.35	6.2	93.8	0	60	20	20	6.24	0.41	87.56	5.79
		POD1M	0.45	55.6	44.41	31.99	68.02	39.4	16.2	28.62	15.79	45.45	54.55	90.91	9.09	9.1	90.9	33.13	66.87	9.09	36.36	0	54.55	8.69	0.41	58.18	32.72
		POD3M	0.08	54.93	45.08	26.95	73.06	40.44	14.49	32.62	12.46	50	50	50	50	1.61	98.38	21.89	78.1	50	0	0	50	1.57	0.04	76.53	21.85
		POD6M	0.09	21.32	78.67	12.36	87.63	17.97	3.35	69.66	9.01	57.15	42.86	57.15	42.86	1.2	98.79	15.52	84.47	42.86	14.29	0	42.86	1.11	0.09	83.36	15.43
Thymo#24	1	PreOP	0.69	43.98	56.01	44.17	55.82	41.09	2.89	14.73	41.28	96	4	68	32	3.33	96.67	50.65	49.35	32	64	0	4	2.67	0.66	46.68	49.99
		POD7	0.03	77.54	22.46	5.23	94.77	74	3.54	20.77	1.69	100	0	100	0	1.62	98.38	0.35	99.65	0	100	0	0	1.59	0.03	98.06	0.32
		POD1M	0.5	23.88	76.13	26.3	73.71	19.59	4.29	54.12	22.01	36	64	84	16	1.53	98.47	32.89	67.11	12	24	4	60	1.07	0.46	66.04	32.43
		POD3M	0.26	59.14	40.87	17.92	82.09	56.78	2.36	25.31	15.56	93.33	6.67	20	80	1.23	98.77	31.63	68.37	80	13.33	0	6.67	0.99	0.24	67.38	31.39
		POD6M	0.8	53.76	46.24	16.6	83.4	49.52	4.24	33.88	12.36	91.89	8.11	56.76	43.24	4.13	95.86	21.73	78.26	43.24	48.65	0	8.11	3.42	0.71	74.84	21.02
Thymo#25	2	PreOP	1.01	43.3	56.7	41.62	58.38	28.25	15.05	30.13	26.57	82.15	17.86	76.79	23.22	6.81	93.19	33.96	66.04	17.86	64.29	5.36	12.5	5.78	1.03	60.26	32.93
		POD7	0.5	92.71	7.28	44.59	55.4	50.43	42.28	4.97	2.31	84.38	15.63	81.26	18.75	8.42	91.58	1.99	98.01	18.75	65.63	0	15.63	7.92	0.5	90.09	1.49
		POD1M	0.4	57.15	42.85	25.76	74.24	40.62	16.53	33.62	9.23	89.47	10.53	42.11	57.89	5.87	94.12	11.45	88.54	57.89	31.58	0	10.53	5.47	0.4	83.07	11.05
		POD3M	0.17	64.11	35.89	14.51	85.49	55.49	8.62	30	5.89	87.5	12.5	37.5	62.5	2.21	97.78	12.04	87.95	62.5	25	0	12.5	2.04	0.17	85.91	11.87
		POD6M	0.61	57.6	42.39	17.81	82.18	48.4	9.2	33.78	8.61	85.3	14.7	32.35	67.65	4.37	95.64	17.91	82.1	64.71	20.59	2.94	11.76	3.74	0.63	78.36	17.28
Thymo#26	2	PreOP	0.49	33.14	66.86	26.64	73.36	27.12	6.02	46.24	20.62	28.58	71.43	71.43	28.58	4.45	95.55	24.59	75.41	14.29	14.29	14.29	57.14	3.96	0.49	71.45	24.1
		POD7	0.31	56.5	43.5	17.02	82.98	43.53	12.97	39.45	4.05	63.64	36.36	36.36	63.64	1.78	98.22	2.07	97.93	54.55	9.09	9.09	27.27	1.47	0.31	96.46	1.76
		POD1M	0.72	32.68	67.32	13.96	86.04	29.36	3.32	56.68	10.64	75.87	24.14	48.28	51.73	7.38	92.62	13.63	86.37	48.28	27.59	3.45	20.69	6.66	0.72	79.71	12.91
		POD3M	0.53	37.26	62.73	15.43	84.56	33.55	3.71	51.01	11.72	75	25	45	55	4.74	95.26	26.89	73.11	50	25	5	20	4.21	0.53	68.9	26.36
		POD6M	0.36	41.54	58.45	15.62	84.37	37.97	3.57	46.4	12.05	69.23	30.77	38.46	61.54	3.9	96.1	28.96	71.04	53.85	15.38	7.69	23.08	3.57	0.33	67.47	28.63
Thymo#27	1	PreOP	1.02	44.56	55.44	42.96	57.04	28.76	15.8	28.28	27.16	78	22	76	24	7.32	92.68	38.11	61.89	20	58	4	18	6.3	1.02	55.59	37.09
		POD7	0.51	77.42	22.57	38.22	61.77	42.62	34.8	19.15	3.42	87.1	12.91	80.65	19.36	5.95	94.05	1.18	98.82	16.13	70.97	3.23	9.68	5.44	0.51	93.38	0.67
		POD1M	0.24	41.15	58.84	23.54	76.45	30.2	10.95	46.25	12.59	25	75	58.33	41.67	2.7	97.3	2.5	97.5	16.67	8.33	25	50	2.46	0.24	95.04	2.26
		POD3M	0.21	56.29	43.71	31.84	68.16	32.19	24.1	35.97	7.74	83.33	16.66	33.33	66.66	4.97	95.03	13.45	86.55	58.33	25	8.33	8.33	4.76	0.21	81.79	13.24
		POD6M	0.21	65.75	34.25	45.2	54.8	29.78	35.97	25.02	9.23	69.23	30.76	61.53	38.46	4.29	95.72	10.06	89.95	23.08	46.15	15.38	15.38	4.08	0.21	85.87	9.85
Thymo#28	1	PreOP	1.35	37.15	62.84	44.17	55.82	27.69	9.46	28.13	34.71	70.27	29.73	35.13	64.87	7.64	92.37	42.79	57.22	59.46	10.81	5.41	24.32	6.25	1.39	50.97	41.4
		POD7	0.34	23.26	76.74	7.42	92.58	17.67	5.59	74.91	1.83	50	50	60.71	39.29	2.63	97.37	1.24	98.76	14.29	35.71	25	25	2.29	0.34	96.47	0.9
		POD1M	0.55	39.54	60.45	12.41	87.58	34.52	5.02	53.06	7.39	71.42	28.57	33.33	66.66	2.26	97.73	23.75	76.24	61.9	9.52	4.76	23.81	1.71	0.55	74.53	23.2
		POD3M	0.61	44.51	55.49	7.81	92.19	42.21	2.3	49.98	5.51	92.59	7.4	3.7	96.29	2.35	97.66	25.77	74.24	92.59	0	3.7	3.7	1.76	0.59	72.48	25.18
		POD6M	1.26	68.05	31.95	8.64	91.36	64.59	3.46	26.77	5.18	97.96	2.04	8.16	91.84	2.95	97.05	33.97	66.03	91.84	6.12	0	2.04	1.72	1.23	64.31	32.74
Thymo#29	2	PreOP	1.12	38.7	61.3	11.58	88.42	35.65	3.05	52.77	8.53	92	8	6	94	6.91	93.09	34.71	65.29	88	4	6	2	5.79	1.12	59.5	33.59
		POD7	0.39	35.2	64.8	10.14	89.86	27.01	8.19	62.85	1.95	57.14	42.86	37.14	62.86	2.62	97.38	3.32	96.68	40	17.14	22.86	20	2.23	0.39	94.45	2.93
		POD1M	0.48	30.28	69.72	6.03	93.97	27.9	2.38	66.07	3.65	66.67	33.33	33.33	66.67	3.23	96.77	17.47	82.53	55.56	11.11	11.11	22.22	2.81	0.42	79.72	17.05
		POD3M	1.52	51.31	48.68	8.07	91.92	47.57	3.74	44.35	4.33	97.96	2.04	8.16	91.84	8.35	91.64	23.27	76.72	91.84	6.12	0	2.04	6.9	1.45	69.82	21.82
		POD6M	1.07	56.6	43.4	8.19	91.81	52.77	3.83	39.04	4.36	93.76	6.26	18.76	81.26	5.37	94.63	24.77	75.23	78.13	15.63	3.13	3.13	4.33	1.04	70.9	23.73
Thymo#30	2	PreOP	2.33	38.17	61.84	39.01	61	28.34	9.83	32.66	29.18	81.97	18.03	36.06	63.94	8.75	91.24	42.67	57.32	62.3	19.67	1.64	16.39	6.46	2.29	50.86	40.38
		POD7	0.4	79.3	20.7	30.33	69.67	55.02	24.28	14.65	6.05	74.08	25.93	37.04	62.97	3.54	96.46	7.48	92.52	55.56	18.52	7.41	18.52	3.15	0.39	89.37	7.09
		POD1M	0.27	33.66	66.34	17.21	82.79	26.95	6.71	55.84	10.5	83.34	16.67	11.12	88.89	2.86	97.13	17.28	82.71	77.78	5.56	11.11	5.56	2.59	0.27	80.12	17.01
		POD3M	0.91	43.81	56.2	37.59	62.42	29.52	14.29	32.9	23.3	72	28	32	68	9.59	90.41	35.26	64.74	60	12	8	20	8.72	0.87	56.02	34.39
		POD6M	0.74	39.58	60.42	29.59	70.41	28.23	11.35	42.18	18.24	94.44	5.56	38.89	61.11	9.24	90.75	27.48	72.51	61.11	33.33	0	5.56	8.46	0.78	64.05	26.7
Thymo#31	1	PreOP	1.49	34.18	65.83	33.87	66.14	23.54	10.64	42.6	23.23	72.41	27.59	65.52	34.48	6.83	93.16	32.78	67.21	31.03	41.38	3.45	24.14	5.34	1.49	61.87	31.29
		POD7	0.31	81.23	18.78	40.51	59.5	48.21	33.02	11.29	7.49	85	15	85	15	7.08	92.92	0.39	99.61	10	75	5	10	6.77	0.31	92.84	0.08
		POD1M	0.27	61.1	38.9	27.44	72.56	42.95	18.15	29.61	9.29	75	25	75	25	5.48	94.52	8.92	91.08	25	50	0	25	5.25	0.23	85.83	8.69
		POD3M	0.21	61.34	38.66	26.73	73.27	44.42	16.92	28.85	9.81	66.67	33.33	50	50	4.21	95.79	12.88	87.12	50	16.67	0	33.33	4	0.21	83.12	12.67
		POD6M	0.58	71.24	28.75	18.91	81.08	59.18	12.06	21.9	6.85	94.12	5.88	5.88	94.12	5.17	94.83	10.28	89.72	94.12	0	0	5.88	4.59	0.58	85.13	9.7
Thymo#32	2	PreOP	0.96	58.01	41.98	26.94	73.05	49.83	8.18	23.22	18.76	69.23	30.77	46.15	53.85	17.36	82.64	16.1	83.9	53.85	15.38	0	30.77	16.48	0.88	67.42	15.22
		POD7	1.66	82.09	17.91	40.35	59.65	45.67	36.42	13.98	3.93	97.34	2.67	93.34	6.67	19.48	80.51	2.59	97.4	6.67	90.67	0	2.67	17.82	1.66	79.58	0.93
		POD1M	0.65	37.16	62.83	19.64	80.35	26.85	10.31	53.5	9.33	80	20	60	40	13.83	86.17	11.84	88.16	36	44	4	16	13.18	0.65	74.98	11.19
		POD3M	0.81	67.82	32.18	17.23	82.77	58.58	9.24	24.19	7.99	100	0	0	100	7.11	92.89	15.69	84.31	100	0	0	0	6.38	0.73	77.93	14.96
		POD6M	1.07	44.99	55.01	25.28	74.72	35.04	9.95	39.68	15.33	78.13	21.88	21.88	78.13	14.79	85.2	14.79	85.2	71.88	6.25	6.25	15.63	13.79	1	71.41	13.79
Thymo#33	1	PreOP	0.74	25.71	74.29	42.88	57.12	15.88	9.83	41.24	33.05	45.45	54.55	59.09	40.91	10.03	89.98	38.14	61.87	36.36	9.09	4.55	50	9.36	0.67	52.51	37.47
		POD7	0.04	79.84	20.17	45.1	54.91	40.53	39.31	14.38	5.79	100	0	100	0	16.41	83.6	0.22	99.79	0	100	0	0	16.37	0.04	83.42	0.18
		POD1M	0.35	30.49	69.5	26.53	73.46	18.84	11.65	54.62	14.88	83.34	16.67	58.34	41.67	11.15	88.85	12.53	87.47	41.67	41.67	0	16.67	10.83	0.32	76.64	12.21
		POD3M	0.15	32.41	67.59	20.06	79.94	23.35	9.06	56.59	11	85.71	14.29	42.86	57.14	7.98	92.02	10.32	89.68	57.14	28.57	0	14.29	7.85	0.13	81.83	10.19
		POD6M	0.3	36.89	63.11	21.58	78.42	28.8	8.09	49.62	13.49	88.89	11.11	44.44	55.56	8.52	91.47	12.28	87.71	55.56	33.33	0	11.11	8.29	0.23	79.42	12.05
Thymo#34	2	PreOP	3.26	55.71	44.29	48.9	51.1	30.73	24.98	20.37	23.92	66.25	33.75	76.25	23.75	21.03	78.97	41.77	58.23	21.25	45	2.5	31.25	17.77	3.26	40.46	38.51
		POD7	0.44	70.47	29.53	36.68	63.32	36.61	33.86	26.71	2.82	93.19	6.82	68.19	31.82	20.88	79.11	0.87	99.12	29.55	63.64	2.27	4.55	20.44	0.44	78.68	0.43
		POD1M	0.87	60.75	39.26	36.68	63.33	38.63	22.12	24.7	14.56	72.42	27.58	62.07	37.93	12.45	87.54	26.41	73.58	27.59	44.83	10.34	17.24	11.58	0.87	62	25.54
		POD3M	1.66	51.13	48.87	38.94	61.06	29.19	21.94	31.87	17	92.73	7.27	61.82	38.18	13.43	86.58	32.42	67.59	38.18	54.55	0	7.27	11.77	1.66	55.82	30.76
		POD6M	0.91	49.51	50.49	27.54	72.46	35.74	13.77	36.72	13.77	88.46	11.54	50	50	9.68	90.32	30.05	69.95	46.15	42.31	3.85	7.69	8.77	0.91	61.18	29.14
Thymo#35	2	PreOP	0.63	25.07	74.93	18.88	81.12	19.74	5.33	61.38	13.55	45.24	54.76	69.05	30.95	4.72	95.29	16.42	83.59	21.43	23.81	9.52	45.24	4.09	0.63	79.5	15.79
		POD7	0.3	86.76	13.23	45.96	54.03	43.25	43.51	10.78	2.45	75	25	50	50	13.09	86.91	0.86	99.14	37.5	37.5	12.5	12.5	12.79	0.3	86.35	0.56
		POD1M	2.82	22.71	77.29	42.47	57.53	15.72	6.99	41.81	35.48	12.04	87.96	85.19	14.81	12.02	87.98	32.98	67.02	1.85	10.19	12.96	75	9.2	2.82	57.82	30.16
		POD3M	1.79	50.47	49.52	35.65	64.34	39.98	10.49	24.36	25.16	49.28	50.73	69.57	30.44	12.91	87.09	27.7	72.3	24.64	24.64	5.8	44.93	11.12	1.79	61.18	25.91
		POD6M	1.03	30.51	69.49	17.11	82.89	24.61	5.9	58.28	11.21	60	40	72.5	27.5	9.76	90.24	13.58	86.42	20	40	7.5	32.5	8.73	1.03	77.69	12.55
Thymo#37	1	PreOP	0.62	56.75	43.25	28.94	71.06	43.58	13.17	27.48	15.77	50	50	82.14	17.86	10.13	89.87	17.63	82.37	14.29	35.71	3.57	46.43	9.51	0.62	72.86	17.01
		POD7	0.32	79.4	20.6	33.2	66.8	48.31	31.09	18.49	2.11	100	0	92.86	7.14	5.52	94.48	0.55	99.45	7.14	92.86	0	0	5.2	0.32	94.25	0.23
		POD1M	0.57	73.05	26.95	21.68	78.32	60.27	12.78	18.05	8.9	85.71	14.28	85.71	14.28	12.04	87.96	8.78	91.22	7.14	78.57	7.14	7.14	11.47	0.57	79.75	8.21
		POD3M	0.68	64.06	35.94	28.91	71.09	48.18	15.88	22.91	13.03	92.31	7.69	61.54	38.46	12.06	87.94	9.67	90.33	38.46	53.85	0	7.69	11.38	0.68	78.95	8.99
		POD6M	0.73	74.67	25.33	26.46	73.54	58.18	16.49	15.36	9.97	91.18	8.82	52.94	47.06	10.23	89.76	10.55	89.44	47.06	44.12	0	8.82	9.5	0.73	79.94	9.82
Thymo#9	1	PreOP	1.26	37.22	62.78	24.32	75.68	29.22	8	46.46	16.32	75.61	24.39	43.9	56.1	11.57	88.42	22.5	77.49	48.78	26.83	7.32	17.07	10.31	1.26	67.18	21.24
		POD7	0.52	70.24	29.76	21.21	78.79	51.96	18.28	26.83	2.93	87.5	12.5	91.67	8.33	15.3	84.69	0.82	99.17	8.33	79.17	0	12.5	14.78	0.52	84.39	0.3
		POD1M	1.95	47.35	52.64	12.5	87.49	39.74	7.61	47.75	4.89	88.46	11.54	27.89	72.11	17.27	82.72	17.42	82.57	65.38	23.08	6.73	4.81	15.32	1.95	67.25	15.47
		POD3M	3.49	50.7	49.3	21.02	78.98	37.88	12.82	41.1	8.2	83.76	16.24	37.66	62.34	17.51	82.49	22.16	77.84	58.44	25.32	3.9	12.34	14.02	3.49	63.82	18.67
Thymo#14	2	PreOP	2.33	30.39	69.61	31.62	68.38	19.98	10.41	48.4	21.21	73.2	26.8	65.98	34.02	11.61	88.38	22.33	77.66	28.87	44.33	5.15	21.65	9.28	2.33	68.38	20
		POD1M	1.32	51.13	48.88	29.02	70.99	34.62	16.51	36.37	12.51	87.76	12.24	51.02	48.98	11.46	88.54	17.75	82.25	48.98	38.78	0	12.24	10.14	1.32	72.11	16.43
		POD3M	0.46	63.2	36.8	22.02	77.98	48.26	14.94	29.72	7.08	100	0	35.71	64.29	6.42	93.58	12.34	87.66	64.29	35.71	0	0	5.96	0.46	81.7	11.88
		POD6M	1.28	50.82	49.19	32.29	67.72	30.43	20.39	37.29	11.9	84.21	15.79	52.63	47.37	8.99	91.01	19.2	80.8	47.37	36.84	0	15.79	7.71	1.28	73.09	17.92
Thymo#19	1	PreOP	0.55	21.86	78.14	19.75	80.25	18.9	2.96	61.35	16.79	40.48	59.52	73.81	26.19	4	96.01	36.96	63.05	2.38	38.1	23.81	35.71	3.45	0.55	59.6	36.41
		POD7	1.04	79.89	20.12	27.21	72.8	58.87	21.02	13.93	6.19	83.33	16.67	79.17	20.83	15.92	84.08	1.3	98.7	8.33	75	12.5	4.17	14.88	1.04	83.82	0.26
		POD1M	0.7	52.91	47.08	14.01	85.98	45.27	7.64	40.71	6.37	77.5	22.5	65	35	13.14	86.85	7.35	92.64	25	52.5	10	12.5	12.44	0.7	80.2	6.65
		POD6M	1.11	43.32	56.68	18.03	81.97	37.2	6.12	44.77	11.91	64.11	35.89	43.59	56.41	8.06	91.94	26.2	73.8	35.9	28.21	20.51	15.38	6.95	1.11	66.85	25.09
Thymo#22	1	PreOP	1.64	29.21	70.79	32.98	67.02	18.57	10.64	48.45	22.34	58.82	41.17	82.35	17.64	10.05	89.94	49.8	50.19	5.88	52.94	11.76	29.41	8.41	1.64	41.78	48.16
		POD7	0.16	7.31	92.69	8.55	91.45	5.95	1.36	85.5	7.19	50	50	100	0	5.91	94.08	0.61	99.38	0	50	0	50	5.75	0.16	93.63	0.45
		POD3M	0.91	33.09	66.91	12	88	27.47	5.62	60.53	6.38	60.46	39.54	79.07	20.93	6.72	93.28	15.21	84.79	13.95	46.51	6.98	32.56	5.81	0.91	78.98	14.3
		POD6M	3.13	76.35	23.64	15.25	84.74	67.54	8.81	17.2	6.44	80.67	19.33	40.34	59.66	16.31	83.69	17.33	82.67	53.78	26.89	5.88	13.45	13.18	3.13	69.49	14.2
Thymo#17	1	PreOP	1.93	55.84	44.16	39.63	60.37	41.77	14.07	18.6	25.56	76.6	23.41	46.81	53.2	9.63	90.37	25.8	74.2	48.94	27.66	4.26	19.15	7.7	1.93	66.5	23.87
		POD7	0.15	72.76	27.24	36.77	63.23	42.04	30.72	21.19	6.05	66.67	33.33	100	0	9	91	0.63	99.37	0	66.67	0	33.33	8.85	0.15	90.52	0.48
		POD1M	0.58	39.05	60.95	24.71	75.29	31.2	7.85	44.09	16.86	91.66	8.33	41.66	58.33	6.49	93.51	23.11	76.89	58.33	33.33	0	8.33	5.91	0.58	70.98	22.53
		POD3M	0.73	69.16	30.84	25.92	74.08	57.11	12.05	16.97	13.87	74.28	25.71	48.57	51.42	12.01	88	10.14	89.87	45.71	28.57	5.71	20	11.28	0.73	78.59	9.41
		POD6M	0.59	50.26	49.74	23.37	76.63	42.23	8.03	34.4	15.34	82.35	17.65	52.94	47.06	7.06	92.94	13.56	86.44	47.06	35.29	0	17.65	6.47	0.59	79.97	12.97
Thymo#18	2	PreOP	0.47	47.37	52.63	43.79	56.21	29.03	18.34	27.18	25.45	30.77	69.23	100	0	3.65	96.36	18.38	81.63	0	30.77	0	69.23	3.18	0.47	78.45	17.91
		POD7	0.03	89.9	10.1	53.35	46.65	38.7	51.2	7.95	2.15	100	0	100	0	2.62	97.39	0.44	99.57	0	100	0	0	2.59	0.03	96.98	0.41
		POD1M	0.3	45.64	54.36	31.59	68.41	29.94	15.7	38.47	15.89	62.5	37.5	100	0	3.22	96.78	16.82	83.18	0	62.5	0	37.5	2.92	0.3	80.26	16.52
		POD3M	0.41	47.34	52.66	23.53	76.47	38.56	8.78	37.91	14.75	66.67	33.33	75	25	2.51	97.49	14.38	85.62	16.67	50	8.33	25	2.07	0.44	83.55	13.94
		POD6M	0.12	46.72	53.28	27.65	72.35	34.72	12	37.63	15.65	33.33	66.67	100	0	1.29	98.72	13.25	86.76	0	33.33	0	66.67	1.17	0.12	85.59	13.13
Thymo#20	1	PreOP	0.39	29.73	70.28	27.52	72.49	20.86	8.87	51.63	18.65	63.64	36.36	90.91	9.09	2.81	97.2	22.65	77.36	9.09	54.55	0	36.36	2.42	0.39	74.94	22.26
		POD7	0.11	51.08	48.91	27.53	72.46	27.21	23.87	45.25	3.66	100	0	66.67	33.33	4.91	95.09	0.25	99.75	33.33	66.67	0	0	4.8	0.11	94.95	0.14
		POD1M	0.56	29.21	70.79	31.32	68.68	21.56	7.65	47.12	23.67	50	50	100	0	7.86	92.14	12.08	87.92	0	50	0	50	7.3	0.56	80.62	11.52
		POD3M	0.17	17.51	82.48	27.42	72.57	12.58	4.93	59.99	22.49	50	50	100	0	1.88	98.12	19.61	80.39	0	50	0	50	1.71	0.17	78.68	19.44
		POD6M	0.37	44.32	55.68	24.22	75.78	38.81	5.51	36.97	18.71	55.55	44.44	77.77	22.22	1.92	98.08	19.65	80.35	11.11	44.44	11.11	33.33	1.55	0.37	78.8	19.28

## Sheet: mono
			parent	Monocyte
#ATG	group	POD	Mono	CD25+	CD25-	CD27+	CD27-	CD16hi	CD16Lo	CD25+CD27-	CD25+CD27+	CD25-CD27-	CD25-CD27+	CD25+CD16Lo	CD25+CD16hi	CD25-CD16Lo	CD25-CD16hi	CD27+CD16Lo	CD27+CD16hi	CD27-CD16Lo	CD27-CD16hi
#73	0	PreOP	23.6	0.85	99.145	2.14	97.86	8.3	91.695	0.8	0	98.78	0.42	0.24	0.66	91.71	7.38	3.39	0.47	88.05	8.09
		POD7	22.7	0.165	99.835	3.34	96.66	2.61	97.39	0.15	0	99.24	0.61	0.17	0.01	97.41	2.41	5.49	0.58	91.71	2.22
		POD1M	7.83	0.72	99.275	1.34	98.655	2.165	97.825	0.57	0.05	99.33	0.05	0.72	0.1	97.21	1.96	2.32	0.26	95.4	2.01
		POD3M	13	0.225	99.775	1.965	98.04	3.225	96.78	0.18	0.03	99.5	0.29	0.18	0.06	96.83	2.93	3.14	0.47	93.41	2.99
		POD6M	14.6	0.495	99.505	2.225	97.77	6.85	93.155	0.49	0	99.06	0.44	0.42	0.08	93.05	6.46	3.72	0.29	89.12	6.87
#71	0	PreOP	34.7	4.46	95.545	0.2	99.795	11.725	88.275	4.42	0	95.53	0.05	0.84	3.66	86.9	8.61	0.33	0.02	88.48	11.16
		POD7	17.7	0.52	99.485	0.345	99.655	9.94	90.065	0.5	0	99.35	0.15	0.35	0.19	88.97	10.5	0.5	0.04	90.31	9.15
		POD1M	39.9	0.53	99.47	0.32	99.675	0.36	99.635	0.52	0.01	99.34	0.13	0.38	0.15	99.15	0.32	0.49	0.01	99.25	0.24
		POD3M	22.8	0.57	99.42	0.26	99.735	1.035	98.96	0.55	0.02	99.35	0.07	0.5	0.07	98.23	1.19	0.43	0	98.76	0.81
		POD6M	29.5	0.27	99.73	0.435	99.56	0.55	99.445	0.27	0	99.54	0.19	0.22	0.05	99.05	0.68	0.68	0	98.94	0.37
Thymo#1	2	PreOP	24.1	0.2	99.8	0.21	99.79	1.225	98.775	0.2	0	99.68	0.12	0.15	0.05	98.4	1.4	0.3	0	98.7	1
		POD7	14.6	2.27	97.735	0.225	99.775	5.255	94.75	2.27	0	97.53	0.2	0.59	1.68	93.84	3.9	0.2	0.05	94.87	4.88
		POD1M	62	1.27	98.725	0.27	99.73	7.335	92.66	1.2	0.06	98.62	0.12	0.41	0.87	91.85	6.86	0.2	0.16	92.86	6.78
		POD3M	64.8	2.445	97.55	0.075	99.925	15.63	84.365	2.44	0	97.53	0.03	0.31	2.14	83.56	13.98	0.11	0.01	84.75	15.13
		POD6M	38.6	1.745	98.255	0.03	99.965	20.57	79.425	1.74	0	98.23	0.03	0.12	1.63	78.89	19.36	0.02	0.01	79.82	20.14
#63	0	PreOP	30.4	1.085	98.915	0.395	99.6	14.605	85.39	1.02	0	98.79	0.19	0.68	0.47	84.18	14.67	0.51	0.09	85.41	13.98
		POD7	38.7	0.76	99.235	1.865	98.125	2.915	97.08	0.64	0.02	98.54	0.79	0.71	0.15	95.67	3.47	2.77	0.15	95.01	2.06
		POD1M	14.4	1.46	98.545	0.86	99.14	3.07	96.935	1.33	0	98.28	0.39	1.33	0.26	95.2	3.22	1.29	0.04	96.05	2.62
		POD3M	22.7	0.515	99.49	0.19	99.815	5.225	94.775	0.38	0.02	99.55	0.06	0.41	0.22	94.04	5.33	0.26	0.04	94.84	4.86
		POD6M	21.1	0.115	99.885	0.195	99.805	5.09	94.91	0.1	0	99.77	0.13	0.05	0.08	94.52	5.35	0.26	0	94.99	4.75
Thymo#2	1	PreOP	29.3	2.465	97.535	2.9	97.1	14.545	85.455	2.27	0.02	96.55	1.16	0.63	2.01	83.82	13.54	3.96	0.66	82.5	12.88
		POD7	76.7	0.665	99.335	0.235	99.765	9.32	90.68	0.56	0.03	99.3	0.11	0.31	0.43	90.09	9.17	0.19	0.14	90.77	8.9
		POD1M	63.7	2.355	97.65	0.985	99.02	17.34	82.66	2.09	0.02	97.56	0.34	1.01	1.59	80.81	16.59	1.25	0.36	82.25	16.14
		POD3M	36.1	1.17	98.835	0.29	99.715	16.77	83.23	1.11	0.02	98.82	0.06	0.2	1.01	82.6	16.19	0.41	0.09	83.25	16.25
		POD6M	36.2	1.595	98.405	0.125	99.875	18.36	81.64	1.53	0.02	98.43	0.02	0.11	1.53	81.04	17.32	0.16	0.05	81.97	17.82
#61	0	PreOP	30.2	0.71	99.29	0.115	99.88	4.795	95.2	0.66	0.02	99.3	0.02	0.25	0.49	94.78	4.48	0.15	0.04	95.22	4.58
		POD7	35.4	0.48	99.52	0.065	99.94	0.835	99.16	0.42	0	99.57	0.02	0.32	0.22	98.76	0.69	0.11	0	99.13	0.76
		POD1M	11	0.695	99.305	0.22	99.78	1.5	98.5	0.66	0	99.19	0.15	0.66	0.07	97.73	1.54	0.22	0.07	98.39	1.32
		POD3M	19.9	0.585	99.415	0.22	99.78	1.7	98.3	0.58	0	99.31	0.11	0.48	0.11	97.73	1.68	0.29	0.04	98.1	1.57
		POD6M	15.9	0.43	99.575	0.22	99.785	2.34	97.66	0.38	0	99.52	0.11	0.32	0.16	96.99	2.53	0.22	0.11	97.79	1.88
Thymo#3	1	PreOP	25.7	0.735	99.275	0.18	99.825	3.965	96.04	0.72	0	99.26	0.03	0.17	0.58	95.68	3.58	0.33	0	95.9	3.77
		POD7	72.3	0.3	99.7	0.345	99.655	6.04	93.96	0.27	0.01	99.6	0.12	0.08	0.24	93.57	6.11	0.51	0.05	93.76	5.68
		POD1M	63.4	1.175	98.825	0.355	99.645	14.36	85.64	1.13	0.01	98.72	0.14	0.13	1.08	85.16	13.63	0.42	0.14	85.57	13.87
		POD3M	38.1	0.99	99.01	0.555	99.44	11.19	88.805	0.88	0.02	98.94	0.16	0.16	0.92	88.19	10.73	0.81	0.12	88.45	10.61
		POD6M	28.6	0.805	99.205	0.315	99.695	10.195	89.815	0.78	0	99.18	0.05	0.21	0.62	89.32	9.86	0.53	0.05	89.57	9.86
#60	0	PreOP	24.3	2.33	97.67	0.215	99.78	15.255	84.74	1.83	0	97.9	0.27	0.35	2.48	84.38	12.79	0.13	0.03	84.62	15.21
		POD7	24.1	0.015	99.985	0.06	99.94	1.085	98.915	0	0	99.94	0.06	0.03	0	98.84	1.13	0.03	0.03	98.93	1.01
		POD1M	13.4	0.27	99.73	0.505	99.495	4.12	95.88	0.24	0	99.17	0.59	0.06	0.24	95.73	3.97	0.36	0.06	95.61	3.97
		POD3M	17.6	0.12	99.88	0.245	99.755	1.08	98.92	0.08	0	99.59	0.33	0.16	0	98.74	1.1	0.16	0	98.78	1.06
		POD6M	12.7	0.515	99.485	0.275	99.725	5.76	94.24	0.24	0	99.39	0.37	0.61	0.18	93.6	5.61	0.12	0.06	94.15	5.67
Thymo#5	2	PreOP	54.3	1.83	98.165	0.095	99.905	18.215	81.78	1.47	0.02	98.42	0.09	0.14	2.03	81.53	16.29	0.04	0.04	81.85	18.07
		POD7	79.7	0.185	99.815	0.07	99.935	1.53	98.475	0.11	0	99.82	0.07	0.15	0.11	98.3	1.44	0.06	0.01	98.44	1.5
		POD1M	25.9	1.43	98.58	0.2	99.81	8.67	91.34	0.96	0.03	98.81	0.21	0.52	1.35	90.64	7.5	0.08	0.08	91.44	8.41
		POD3M	30.5	1.11	98.89	0.06	99.94	8.57	91.43	0.72	0	99.22	0.06	0.32	1.18	91.1	7.4	0.06	0	91.38	8.56
		POD6M	40.7	1.12	98.885	0.195	99.805	9.74	90.265	0.87	0	98.9	0.23	0.14	1.23	90.04	8.6	0.11	0.05	90.24	9.6
#64	0	PreOP	8.17	4.695	95.305	0.07	99.93	13.675	86.325	4.28	0	95.58	0.14	0	5.11	86.6	8.29	0	0	86.05	13.95
		POD7	36	0.18	99.815	0.33	99.665	1.72	98.28	0.07	0.07	99.52	0.33	0.13	0.09	98.48	1.3	0.2	0.06	97.75	1.99
		POD1M	9.35	0	100	0.11	99.89	3.015	96.985	0	0	99.89	0.11	0	0	97.37	2.63	0.11	0	96.49	3.4
		POD3M	10.2	0.12	99.875	0.21	99.79	4.645	95.35	0.08	0	99.58	0.34	0.08	0.08	95.73	4.1	0.08	0	94.81	5.11
		POD6M	6.73	0.265	99.74	0.465	99.54	6.235	93.765	0.27	0	98.94	0.8	0.13	0.13	93.9	5.84	0.13	0	93.37	6.5
Thymo#10	2	PreOP	22.2	0.61	99.395	0.095	99.915	10.4	89.605	0.52	0	99.34	0.15	0.15	0.55	90.43	8.87	0	0.04	88.63	11.34
		POD7	65.6	0.845	99.155	0.065	99.94	8.475	91.53	0.76	0	99.16	0.08	0.05	0.88	91.83	7.24	0.04	0.01	91.14	8.82
		POD1M	28	0.195	99.805	0.06	99.94	5.35	94.65	0.13	0	99.81	0.06	0.1	0.16	94.78	4.96	0.03	0.03	94.39	5.55
		POD3M	25.4	0.66	99.35	0.15	99.855	8.345	91.66	0.54	0	99.23	0.24	0.27	0.51	91.97	7.26	0.03	0.03	91.05	8.89
		POD6M	12.4	0.64	99.36	0.12	99.88	6.465	93.535	0.4	0	99.44	0.16	0.16	0.72	93.85	5.27	0.08	0	92.98	6.94
Thymo#6	2	PreOP	17.8	0.23	99.77	0.11	99.89	2.505	97.495	0.23	0	99.66	0.11	0.06	0.17	97.52	2.25	0.11	0	97.3	2.59
		POD7	81	0.58	99.43	0.06	99.945	5.8	94.205	0.55	0.03	99.4	0.03	0.12	0.46	94.19	5.24	0.03	0.03	94.07	5.87
		POD1M	27.3	1.53	98.47	0.06	99.94	9.33	90.67	1.53	0	98.41	0.06	0.06	1.47	90.76	7.71	0.06	0	90.46	9.48
		POD3M	18.7	0.175	99.83	0.115	99.89	2.75	97.25	0.18	0	99.72	0.11	0.05	0.12	97.27	2.56	0.12	0	97.06	2.82
		POD6M	19.1	0.335	99.665	0.2	99.8	6.315	93.685	0.35	0	99.45	0.2	0.08	0.24	93.72	5.96	0.18	0.02	93.39	6.41
Thymo#7	2	PreOP	17.2	0.96	99.04	0.175	99.83	10.53	89.475	0.96	0	98.87	0.17	0	0.96	89.56	9.48	0.15	0.03	89.24	10.59
		POD7	71.3	0.605	99.405	0.105	99.895	7.35	92.65	0.6	0.01	99.31	0.09	0.05	0.55	92.72	6.69	0.07	0.04	92.46	7.42
		POD1M	44.2	39.81	60.185	0.935	99.065	13.34	86.655	39.07	0.8	60.08	0.05	32.07	7.68	55.2	5.04	0.28	0.74	85.76	13.22
		POD3M	40.3	63.66	36.345	11.725	88.275	39.04	60.965	52.93	10.77	36.3	0	28.44	35.18	34.36	2.03	0.48	12.2	58.65	28.67
		POD6M	35.2	60.195	39.805	11.14	88.855	34.355	65.64	49.88	10.32	39.79	0.01	29.83	30.36	37.44	2.37	0.47	11.48	63.54	24.5
Thymo#8	1	PreOP	15.2	0.23	99.77	0.15	99.85	0	100	0.18	0	99.75	0.07	0.28	0	99.72	0	0.23	0	99.77	0
		POD7	80.9	0.04	99.96	0.115	99.885	0.02	99.98	0.03	0	99.87	0.1	0.05	0	99.93	0.02	0.13	0	99.85	0.02
		POD1M	58.8	0.07	99.93	0.035	99.965	0.01	99.99	0.06	0	99.92	0.02	0.08	0	99.91	0.01	0.05	0	99.94	0.01
		POD3M	54.6	0.055	99.935	0.045	99.945	0	99.99	0.05	0	99.91	0.03	0.06	0	99.93	0	0.06	0	99.93	0
		POD6M	37.2	0.065	99.93	0.025	99.97	0.04	99.96	0.05	0	99.92	0.02	0.08	0	99.88	0.04	0.02	0.01	99.94	0.03
Thymo#11	2	PreOP	14.4	0.13	99.87	0.16	99.84	0.02	99.98	0.13	0	99.72	0.15	0.13	0	99.85	0.02	0.17	0	99.81	0.02
		POD7	37.2	0.04	99.96	0.12	99.88	0.01	99.99	0.04	0	99.86	0.1	0.04	0	99.95	0.01	0.14	0	99.85	0.01
		POD1M	34	0.17	99.83	0.115	99.885	0.02	99.98	0.15	0	99.78	0.07	0.18	0.01	99.8	0.01	0.16	0	99.82	0.02
		POD3M	24.1	0.205	99.795	0.085	99.915	0.055	99.945	0.17	0	99.77	0.06	0.23	0.01	99.74	0.02	0.1	0.01	99.82	0.07
		POD6M	17.5	0.115	99.89	0.245	99.76	0.04	99.96	0.08	0	99.72	0.21	0.15	0	99.81	0.04	0.28	0	99.68	0.04
Thymo#12	1	PreOP	7.86	0.38	99.62	0.71	99.29	0.16	99.84	0.32	0.04	99.01	0.63	0.32	0.08	99.52	0.08	0.63	0.12	99.21	0.04
		POD7	40.9	0.3	99.7	0.32	99.675	0.08	99.915	0.26	0.01	99.46	0.27	0.28	0.05	99.64	0.03	0.33	0.03	99.58	0.05
		POD1M	16.4	0.25	99.75	0.28	99.72	0.1	99.9	0.18	0.04	99.56	0.22	0.24	0.04	99.66	0.06	0.26	0.04	99.64	0.06
		POD3M	17.3	0.32	99.68	0.14	99.855	6.925	93.07	0.27	0.02	99.65	0.06	0.25	0.1	93.1	6.55	0.12	0.08	92.67	7.12
		POD6M	19.8	0.525	99.475	0.27	99.73	7.46	92.54	0.41	0.02	99.36	0.21	0.45	0.17	92.29	7.09	0.24	0.07	92.1	7.59
Thymo#13	1	PreOP	19.3	0.195	99.805	0.425	99.57	6.92	93.075	0.14	0	99.56	0.3	0.02	0.23	93.01	6.74	0.46	0.09	92.66	6.78
		POD7	54.8	0.085	99.92	0.295	99.705	11	89.005	0.04	0.01	99.82	0.13	0.04	0.08	88.8	11.09	0.26	0.19	88.91	10.64
		POD1M	56	1.94	98.07	0.22	99.785	12.355	87.65	1.61	0.01	98.33	0.06	0.26	2	87.31	10.44	0.25	0.12	87.48	12.15
		POD3M	30.2	0.435	99.57	0.195	99.805	13.39	86.615	0.36	0	99.59	0.05	0.11	0.4	86.38	13.12	0.27	0.07	86.47	13.19
		POD6M	21.2	0.63	99.37	0.25	99.755	8.475	91.53	0.49	0	99.48	0.03	0.13	0.64	91.37	7.86	0.42	0.05	91.14	8.4
Thymo#15	2	PreOP	24.1	0.335	99.66	0.285	99.71	6.165	93.835	0.27	0	99.69	0.03	0.08	0.32	93.66	5.94	0.46	0.08	93.47	5.99
		POD7	63.2	0.15	99.855	0.285	99.715	6.285	93.72	0.11	0.01	99.65	0.23	0.06	0.12	93.59	6.24	0.26	0.07	93.53	6.14
		POD1M	37.1	0.1	99.89	0.055	99.94	5.32	94.675	0.06	0	99.92	0.01	0.13	0.01	94.46	5.39	0.06	0.04	94.7	5.2
		POD3M	49.4	0.295	99.705	0.125	99.87	13.505	86.5	0.21	0.02	99.72	0.04	0.07	0.29	86.29	13.36	0.11	0.08	86.53	13.28
		POD6M	25	0.255	99.745	0.225	99.77	7.3	92.705	0.19	0.01	99.75	0.04	0.08	0.23	92.51	7.19	0.35	0.05	92.47	7.13
Thymo#16	1	PreOP	8.8	0.365	99.635	0.305	99.695	1.45	98.55	0.3	0	99.7	0	0.39	0.04	98.14	1.43	0.61	0	97.96	1.43
		POD7	24.4	0.24	99.76	0.43	99.565	5.265	94.74	0.2	0	99.64	0.15	0.18	0.1	94.48	5.25	0.52	0.19	94.3	4.99
		POD1M	16.2	0.23	99.765	0.025	99.975	1.735	98.26	0.18	0	99.82	0	0.23	0.05	97.99	1.72	0.05	0	98.25	1.7
		POD3M	14.2	0.095	99.9	0.165	99.83	5.595	94.405	0.09	0	99.83	0.07	0.05	0.05	94.22	5.68	0.24	0.02	94.3	5.44
		POD6M	8.85	0.12	99.875	0.1	99.9	2.275	97.72	0.08	0	99.92	0	0	0.16	97.7	2.13	0.12	0.08	97.62	2.18
Thymo#21	2	PreOP	23.5	0.34	99.655	0.255	99.74	2.045	97.955	0.25	0.01	99.69	0.04	0.35	0.07	97.62	1.96	0.43	0.03	97.51	2.03
		POD7	49.7	0.275	99.725	0.52	99.475	5.485	94.51	0.23	0	99.7	0.07	0.14	0.18	94.39	5.29	0.87	0.1	93.62	5.4
		POD1M	44.3	0.455	99.545	0.06	99.94	7.055	92.945	0.39	0	99.6	0.01	0.23	0.29	92.74	6.74	0.08	0.03	92.84	7.05
		POD3M	17.2	1.52	98.48	0.53	99.47	9.55	90.45	1.37	0	98.54	0.09	0.3	1.37	90.15	8.18	0.88	0.09	89.57	9.46
		POD6M	15.2	0.32	99.68	0.23	99.765	4.97	95.035	0.22	0.02	99.73	0.02	0.2	0.2	94.86	4.75	0.32	0.1	94.69	4.89
Thymo#23	2	PreOP	22.2	0.76	99.235	1.005	99	7.87	92.13	0.56	0.06	99.08	0.3	0.34	0.56	91.8	7.29	1.41	0.24	90.71	7.65
		POD7	63.3	0.335	99.67	0.64	99.36	4.5	95.505	0.26	0.03	99.45	0.26	0.23	0.15	95.31	4.32	0.88	0.11	94.59	4.42
		POD1M	46.2	1.625	98.38	1.485	98.51	16.02	83.98	1.33	0.04	98.45	0.18	0.34	1.54	83.69	14.44	1.89	0.86	82.04	15.2
		POD3M	11.9	0.345	99.655	0.235	99.765	3.17	96.83	0.23	0.03	99.67	0.07	0.1	0.33	96.73	2.84	0.27	0.1	96.56	3.07
		POD6M	16.3	0.19	99.81	0.175	99.82	4.3	95.695	0.11	0.04	99.79	0.06	0.17	0.06	95.56	4.21	0.21	0.04	95.45	4.29
Thymo#24	1	PreOP	21.6	0.785	99.22	0.595	99.405	8.565	91.44	0.55	0	99.42	0.03	0.47	0.55	91.01	7.98	1.05	0.11	90.35	8.49
		POD7	82.1	0.115	99.89	0.035	99.96	1.145	98.855	0.1	0	99.88	0.02	0.1	0.03	98.78	1.1	0.04	0.01	98.79	1.15
		POD1M	64.3	0.235	99.765	0.055	99.945	6.225	93.775	0.18	0.01	99.81	0	0.18	0.1	93.63	6.09	0.08	0.02	93.66	6.24
		POD3M	25.5	0.445	99.55	0.06	99.935	9.315	90.675	0.34	0	99.66	0	0.31	0.24	90.38	9.06	0.11	0.01	90.55	9.32
		POD6M	24.8	0.605	99.385	0.24	99.755	7.97	92.025	0.44	0	99.54	0.01	0.23	0.54	91.8	7.42	0.42	0.05	91.6	7.93
Thymo#25	2	PreOP	23.2	0.145	99.86	2.12	97.88	8.815	91.19	0.09	0.04	97.79	2.08	0.15	0.01	91.17	8.68	2.09	0.03	88.97	8.91
		POD7	67.2	0.915	99.085	1.125	98.87	8.035	91.96	0.75	0.04	98.12	1.09	0.07	0.97	92.01	6.95	0.98	0.14	90.86	8.01
		POD1M	53.7	1.81	98.195	0.35	99.65	7.085	92.92	1.66	0.01	97.99	0.34	0.14	1.81	92.87	5.19	0.32	0.03	92.51	7.14
		POD3M	26.7	1.345	98.655	0.21	99.79	10.205	89.795	1.17	0.01	98.62	0.2	0.1	1.41	89.75	8.74	0.18	0.03	89.56	10.23
		POD6M	18.3	0.69	99.31	0.72	99.28	10.14	89.86	0.57	0	98.7	0.73	0.07	0.74	89.93	9.26	0.67	0.04	89.05	10.24
Thymo#26	2	PreOP	5.16	0.685	99.315	0.425	99.58	4.34	95.665	0.53	0.05	99.05	0.37	0.32	0.47	95.42	3.79	0.32	0.11	95.27	4.31
		POD7	79	0.555	99.44	0.17	99.83	4.85	95.145	0.47	0.01	99.36	0.16	0.1	0.53	95.22	4.14	0.14	0.03	94.83	5
		POD1M	75	0.305	99.69	0.12	99.88	6.88	93.115	0.25	0.01	99.63	0.11	0.04	0.31	93.18	6.46	0.09	0.03	92.92	6.96
		POD3M	26.3	0.225	99.775	0.095	99.905	4.815	95.185	0.19	0	99.72	0.09	0.09	0.17	95.21	4.53	0.09	0.01	94.98	4.92
		POD6M	28.4	0.33	99.67	0.09	99.91	4.26	95.74	0.29	0.01	99.62	0.08	0.05	0.31	95.75	3.89	0.06	0.03	95.62	4.29
Thymo#27	1	PreOP	7.91	1.18	98.82	2.675	97.325	13.06	86.94	1.06	0	96.25	2.69	0.13	1.17	86.89	11.81	2.39	0.27	84.47	12.87
		POD7	52.1	0.325	99.675	0.465	99.53	5.415	94.58	0.26	0.01	99.27	0.46	0.08	0.3	94.62	5	0.44	0.02	94.02	5.51
		POD1M	28.5	0.13	99.865	0.38	99.615	0.785	99.215	0.12	0	99.49	0.38	0.14	0	99.11	0.75	0.3	0.08	98.88	0.74
		POD3M	11	0.14	99.86	0.31	99.69	4.82	95.18	0.09	0	99.59	0.32	0.13	0.06	95.31	4.5	0.24	0.06	94.68	5.02
		POD6M	28.1	0.64	99.36	3.05	96.945	5.935	94.07	0.51	0.07	96.43	2.98	0.1	0.6	94.07	5.24	2.92	0.13	91.05	5.9
Thymo#28	1	PreOP	12.2	2.015	97.99	0.665	99.34	11.16	88.84	1.67	0.12	97.67	0.55	0.66	1.58	88.28	9.48	0.43	0.23	88.31	11.03
		POD7	64.5	0.985	99.015	0.36	99.645	16.125	83.88	0.8	0.03	98.84	0.33	0.09	1.05	83.97	14.89	0.17	0.19	83.53	16.12
		POD1M	46	0.41	99.59	0.1	99.9	13.485	86.515	0.33	0.01	99.57	0.09	0.04	0.44	86.66	12.86	0.08	0.02	86.25	13.65
		POD3M	16.2	0.08	99.915	0.06	99.935	2.795	97.205	0.08	0	99.85	0.06	0.06	0.02	97.25	2.67	0.06	0	97.04	2.9
		POD6M	4.1	0.42	99.58	0.31	99.69	5.965	94.035	0.21	0.21	99.48	0.1	0.42	0	93.72	5.86	0.31	0	93.62	6.07
Thymo#29	2	PreOP	27.8	0.365	99.635	0.19	99.81	8.725	91.275	0.3	0.03	99.5	0.17	0.04	0.36	91.44	8.16	0.13	0.05	90.94	8.88
		POD7	54.7	0.85	99.155	0.145	99.855	9.445	90.55	0.7	0.03	99.16	0.12	0.11	0.86	90.66	8.37	0.07	0.07	90.26	9.59
		POD1M	21.5	0.77	99.23	0.26	99.75	14.04	85.96	0.62	0.05	99.13	0.21	0.06	0.81	85.99	13.13	0.21	0.05	85.66	14.09
		POD3M	29.1	0.365	99.635	0.085	99.915	14.355	85.645	0.28	0.02	99.63	0.07	0.09	0.34	85.67	13.9	0.07	0.01	85.46	14.46
		POD6M	21.4	0.775	99.225	0.245	99.755	12.09	87.91	0.68	0.02	99.07	0.23	0.02	0.83	88.01	11.14	0.21	0.03	87.58	12.18
Thymo#30	2	PreOP	22.7	0.255	99.745	0.54	99.455	6.95	93.045	0.13	0.03	99.33	0.51	0.14	0.21	93.02	6.63	0.38	0.16	92.55	6.9
		POD7	62.8	0.09	99.91	0.1	99.9	2.53	97.47	0.06	0	99.84	0.1	0.09	0.03	97.43	2.45	0.07	0.03	97.35	2.55
		POD1M	21	0.4	99.595	0.32	99.67	8.015	91.98	0.28	0.07	99.39	0.25	0.36	0.09	91.72	7.83	0.19	0.13	91.69	7.98
		POD3M	23.2	0.735	99.265	0.47	99.535	6.315	93.69	0.54	0.12	98.99	0.35	0.12	0.69	93.62	5.57	0.32	0.15	93.32	6.22
		POD6M	27	0.89	99.105	0.13	99.86	7.48	92.515	0.78	0.01	99.08	0.12	0.05	0.94	92.55	6.46	0.07	0.06	92.36	7.5
Thymo#31	1	PreOP	18.8	0.11	99.895	0.04	99.965	0.76	99.24	0.08	0.02	99.89	0.02	0.08	0.04	99.14	0.74	0.04	0	99.22	0.74
		POD7	40.6	0.59	99.415	0.17	99.83	10.295	89.71	0.41	0.06	99.42	0.11	0.04	0.67	89.42	9.88	0.11	0.06	89.85	9.98
		POD1M	31.5	0.335	99.665	0.09	99.91	10.01	89.99	0.24	0.01	99.67	0.08	0.12	0.3	89.77	9.81	0.08	0.01	90.01	9.9
		POD3M	27.4	0.155	99.845	0.08	99.915	4.2	95.795	0.1	0	99.82	0.08	0.07	0.14	95.67	4.12	0.07	0.01	95.78	4.13
		POD6M	28.8	0.385	99.615	0.1	99.9	6.615	93.385	0.3	0.01	99.6	0.09	0.11	0.35	93.21	6.33	0.09	0.01	93.36	6.54
Thymo#32	2	PreOP	21.9	0.965	99.04	0.33	99.675	6.915	93.085	0.77	0.05	98.91	0.28	0.18	0.93	92.8	6.09	0.33	0	92.86	6.81
		POD7	74.7	0.15	99.85	0.08	99.93	3.285	96.715	0.11	0.02	99.82	0.06	0.11	0.06	96.47	3.35	0.07	0.01	96.78	3.15
		POD1M	27	1.745	98.255	0.37	99.635	10.45	89.555	1.35	0.1	98.29	0.26	0.44	1.6	88.89	9.07	0.31	0.07	89.47	10.16
		POD3M	29	0.285	99.71	0.02	99.975	4.92	95.08	0.23	0.01	99.74	0.01	0.12	0.21	94.87	4.8	0.02	0	95.15	4.83
		POD6M	26.9	0.805	99.195	0.16	99.84	9.92	90.08	0.61	0.04	99.23	0.12	0.19	0.77	89.76	9.28	0.16	0	90.05	9.79
Thymo#33	1	PreOP	24.3	0.38	99.625	0.2	99.805	1.885	98.125	0.28	0.04	99.53	0.15	0.26	0.18	97.8	1.77	0.18	0.03	98.01	1.79
		POD7	69.2	0.27	99.725	0.23	99.76	1.995	98	0.18	0.03	99.58	0.2	0.16	0.17	97.78	1.89	0.21	0.02	97.85	1.91
		POD1M	50.5	0.495	99.51	0.18	99.825	6.915	93.085	0.39	0.03	99.44	0.15	0.14	0.43	92.84	6.59	0.16	0.02	93.03	6.79
		POD3M	37.1	0.175	99.815	0.065	99.93	2.055	97.94	0.12	0.02	99.81	0.04	0.09	0.12	97.8	1.98	0.07	0	97.92	2.01
		POD6M	18	0.42	99.59	0.14	99.87	2.01	98	0.3	0.04	99.57	0.1	0.36	0.14	97.57	1.94	0.12	0.02	97.95	1.92
Thymo#34	2	PreOP	20.6	0.35	99.655	0.415	99.585	4.46	95.535	0.09	0.04	99.51	0.37	0.26	0.31	95.28	4.15	0.31	0.11	95.22	4.35
		POD7	53.6	0.475	99.52	0.15	99.85	3.34	96.655	0.22	0.02	99.64	0.12	0.29	0.42	96.36	2.92	0.13	0.03	96.53	3.31
		POD1M	21.6	0.4	99.6	0.17	99.83	12.24	87.76	0.11	0.02	99.73	0.14	0.32	0.35	87.44	11.89	0.1	0.08	87.66	12.16
		POD3M	31.3	0.195	99.805	0.12	99.88	9.31	90.69	0.05	0.01	99.84	0.1	0.19	0.14	90.5	9.17	0.11	0.02	90.58	9.29
		POD6M	19.2	0.235	99.765	0.27	99.73	12.91	87.09	0.06	0.06	99.7	0.18	0.2	0.15	86.89	12.76	0.26	0.04	86.83	12.87
Thymo#35	2	PreOP	22.1	0.395	99.605	0.915	99.085	4.24	95.76	0.22	0.06	98.9	0.82	0.11	0.4	95.65	3.84	0.86	0.09	94.9	4.15
		POD7	62.3	0.16	99.845	0.485	99.52	1.98	98.02	0.07	0.02	99.47	0.45	0.17	0.06	97.85	1.92	0.47	0.03	97.55	1.95
		POD1M	28.1	0.17	99.835	0.16	99.84	4.98	95.025	0.11	0.01	99.74	0.14	0.05	0.17	94.98	4.81	0.16	0.01	94.86	4.97
		POD3M	20.9	0.285	99.725	0.17	99.835	7.415	92.59	0.11	0.05	99.74	0.11	0.23	0.18	92.36	7.24	0.11	0.07	92.48	7.34
		POD6M	44.6	0.13	99.87	0.18	99.82	4.08	95.92	0.06	0.02	99.77	0.15	0.08	0.1	95.84	3.98	0.18	0.01	95.74	4.07
Thymo#37	1	PreOP	7.25	0.425	99.565	0.35	99.645	4.845	95.15	0.2	0.1	99.44	0.25	0.15	0.4	95	4.44	0.25	0.1	94.9	4.75
		POD7	48.3	0.09	99.905	0.165	99.835	3.205	96.8	0.05	0.01	99.79	0.14	0.07	0.05	96.73	3.15	0.17	0.01	96.63	3.2
		POD1M	57.2	0.32	99.68	0.095	99.9	11.575	88.42	0.17	0.02	99.74	0.07	0.08	0.37	88.34	11.21	0.07	0.03	88.35	11.54
		POD3M	28.2	0.82	99.185	0.275	99.725	10.52	89.485	0.53	0.01	99.2	0.26	0.06	1.04	89.43	9.48	0.22	0.06	89.26	10.46
		POD6M	23.5	0.57	99.435	0.175	99.825	11.46	88.535	0.32	0.03	99.52	0.14	0.08	0.71	88.46	10.75	0.09	0.09	88.44	11.37
Thymo#9	1	PreOP	24.3	1.01	98.995	2.175	97.82	3.395	96.605	0.26	0.49	97.55	1.7	1.17	0.1	95.44	3.3	2.08	0.08	94.52	3.31
		POD7	74.6	0.37	99.63	0.965	99.035	6.38	93.62	0.07	0.15	98.96	0.82	0.46	0.06	93.16	6.32	0.88	0.08	92.74	6.3
		POD1M	64	0.365	99.635	0.93	99.075	4.26	95.745	0.07	0.14	98.99	0.8	0.46	0.06	95.28	4.2	0.86	0.06	94.89	4.2
		POD3M	37.3	0.35	99.65	1.235	98.765	3.98	96.02	0.06	0.14	98.68	1.12	0.48	0.02	95.54	3.96	1.16	0.05	94.86	3.93
Thymo#14	2	PreOP	18.6	1.17	98.83	4.665	95.34	4.095	95.91	0.13	0.69	95.16	4.02	1.25	0.27	94.66	3.82	4.25	0.37	91.66	3.73
		POD1M	52.8	0.96	99.045	0.79	99.21	12.225	87.77	0.46	0.15	98.75	0.65	0.38	0.93	87.39	11.3	0.7	0.08	87.07	12.14
		POD3M	22	0.67	99.33	1.205	98.805	5.585	94.415	0.14	0.3	98.66	0.91	0.78	0.12	93.63	5.46	1.11	0.09	93.31	5.5
		POD6M	20	0.945	99.055	2.21	97.785	7.29	92.705	0.19	0.38	97.59	1.84	0.75	0.57	91.96	6.72	2.05	0.15	90.65	7.14
Thymo#19	1	PreOP	19.6	1.925	98.075	7.69	92.31	6.685	93.315	0.12	1.05	92.15	6.68	2.16	0.52	91.15	6.17	6.76	0.89	86.56	5.79
		POD7	80.9	0.645	99.355	1.815	98.185	3.76	96.24	0.12	0.24	98.05	1.59	0.84	0.09	95.4	3.67	1.7	0.1	94.54	3.66
		POD1M	58.2	0.385	99.615	1.155	98.85	5.265	94.73	0.05	0.15	98.79	1.02	0.52	0.05	94.21	5.21	1.06	0.08	93.67	5.19
		POD6M	24.4	0.39	99.61	0.705	99.295	6.24	93.76	0.09	0.1	99.19	0.62	0.4	0.19	93.36	6.05	0.57	0.12	93.19	6.12
Thymo#22	1	PreOP	33.8	1.11	98.895	2.345	97.66	1.56	98.44	0.16	0.53	97.49	1.83	1.28	0.25	97.16	1.31	2.18	0.15	96.26	1.41
		POD7	65.4	1.565	98.44	2.7	97.305	1.47	98.53	0.25	0.66	97.04	2.06	1.92	0.3	96.61	1.17	2.4	0.28	96.13	1.19
		POD3M	47	0.995	99.01	1.855	98.145	5.71	94.295	0.14	0.37	97.99	1.5	1.21	0.27	93.09	5.44	1.65	0.19	92.64	5.52
		POD6M	21.8	1.935	98.07	3.82	96.18	3.47	96.535	0.31	0.89	95.86	2.94	2.32	0.35	94.22	3.12	3.48	0.33	93.05	3.14
Thymo#17	1	PreOP	25.7	0.715	99.285	3.59	96.41	2.87	97.13	0.14	0.77	96.41	2.68	0.35	0.17	96.78	2.7	3.34	0.39	93.79	2.48
		POD7	74.5	0.34	99.67	0.885	99.12	0.665	99.34	0.11	0.27	99.04	0.59	0.26	0.04	99.08	0.63	0.85	0.06	98.49	0.6
		POD1M	50.3	0.675	99.32	1.63	98.365	9.59	90.41	0.42	0.43	97.97	1.17	0.28	0.22	90.13	9.37	1.49	0.17	88.92	9.42
		POD3M	46	0.33	99.665	1.22	98.78	1.96	98.035	0.07	0.36	98.74	0.83	0.19	0.04	97.84	1.92	1.09	0.16	96.95	1.8
		POD6M	29.5	0.525	99.475	1.41	98.59	7.59	92.41	0.3	0.33	98.34	1.03	0.26	0.16	92.15	7.43	1.26	0.2	91.15	7.39
Thymo#18	2	PreOP	26.1	1.06	98.935	2.83	97.175	11.155	88.845	0.67	0.66	96.63	2.04	0.37	0.42	88.47	10.73	2.4	0.56	86.45	10.6
		POD7	67.2	0.465	99.535	0.635	99.365	8.69	91.31	0.3	0.25	99.08	0.37	0.19	0.19	91.12	8.5	0.58	0.07	90.73	8.62
		POD1M	50.6	0.87	99.13	0.855	99.15	14.125	85.87	0.81	0.25	98.36	0.59	0.16	0.52	85.71	13.6	0.68	0.19	85.19	13.94
		POD3M	32.7	0.48	99.525	1.31	98.695	9.22	90.79	0.18	0.41	98.55	0.86	0.26	0.11	90.53	9.11	1.17	0.18	89.62	9.04
		POD6M	29.7	0.31	99.685	1.045	98.95	6.465	93.535	0.17	0.21	98.85	0.76	0.14	0.1	93.4	6.36	0.98	0.14	92.55	6.33
Thymo#20	1	PreOP	10.9	1.845	98.15	4.375	95.625	6.275	93.72	0.37	1.59	95.31	2.73	1.18	0.55	92.54	5.72	3.54	0.89	90.18	5.39
		POD7	82.1	0.33	99.67	0.735	99.265	1.62	98.38	0.1	0.28	99.19	0.43	0.22	0.06	98.16	1.56	0.69	0.07	97.69	1.55
		POD1M	69.6	0.46	99.55	0.995	99.01	8.675	91.33	0.19	0.35	98.87	0.6	0.24	0.14	91.09	8.54	0.87	0.17	90.46	8.5
		POD3M	17.2	0.885	99.115	1.6	98.395	0.97	99.025	0.22	0.75	98.21	0.82	0.71	0.09	98.32	0.88	1.5	0.13	97.52	0.84
		POD6M	3.5	2.12	97.885	3.415	96.58	1.775	98.225	0.41	2.05	96.17	1.37	1.78	0	96.45	1.78	3.14	0.27	95.08	1.5
